# Supplementary material for: Crystal structure of 2-meth­oxy-2-[(4-meth­oxy­phen­yl)sulfan­yl]-1-phenyl­ethanone
Source: Acta Crystallogr E Crystallogr Commun. 2015 Aug 15;71(Pt 9):o657–8. doi: 10.1107/S2056989015014565 (PMC4555440; doi:10.1107/S2056989015014565)
Supplement: Supplementary file 1 [file e-71-0o657-sup1.cif]

##############################################################################
#                                                                            #
# This CIF contains the data in a paper accepted for publication in          #
# Acta Crystallographica Section E. It conforms to the requirements of       #
# Notes for Authors for Acta Crystallographica Section E, and has been       #
# peer reviewed under the auspices of the IUCr Commission on Journals.       #
#                                                                            #
# Full details of the Crystallographic Information File format               #
# are given in the paper "The Crystallographic Information File (CIF):       #
# a New Standard Archive File for Crystallography" by S. R. Hall, F. H.      #
# Allen and I. D. Brown [Acta Cryst. (1991), A47, 655-685].                  #
#                                                                            #
# The current version of the core CIF dictionary is obtainable from          #
# ftp://ftp.iucr.org/pub/cif_core.dic.                                       #
#                                                                            #
# Software is freely available for graphical display of the structure(s)     #
# in this CIF. For information consult the CIF software page                 #
# http://www.iucr.org/resources/cif/software.                                #
#                                                                            #
# This file may be used for bona fide research purposes within the           #
# scientific community so long as proper attribution is given to the journal # 
# article from which it was obtained.                                        #
#                                                                            #
##############################################################################
data_I
_database_code_depnum_ccdc_archive 'CCDC 1416521'
_audit_creation_method     'SHELXL-2014/7'
_chemical_name_systematic
;
2-Methoxy-2-[(4-methoxyphenyl)sulfanyl]-1-phenylethanone
;
_chemical_name_common     ?
_chemical_formula_moiety     'C16 H16 O3 S'
_chemical_formula_sum     'C16 H16 O3 S'
_chemical_formula_iupac     'C16 H16 O3 S'
_chemical_formula_weight     288.35
_chemical_melting_point     ?
_shelx_space_group_comment
;
The symmetry employed for this shelxl refinement is uniquely defined
by the following loop, which should always be used as a source of
symmetry information in preference to the above space-group names.
They are only intended as comments.
;
_space_group_crystal_system     orthorhombic
_space_group_name_H-M_alt     'P c a 21'
_space_group_name_Hall     'P 2c -2ac'
loop_
    _space_group_symop_operation_xyz
    'x, y, z'
    '-x, -y, z+1/2'
    '-x+1/2, y, z+1/2'
    'x+1/2, -y, z'
_cell_length_a     18.769(3)
_cell_length_b     7.6430(10)
_cell_length_c     10.0578(16)
_cell_angle_alpha     90
_cell_angle_beta     90
_cell_angle_gamma     90
_cell_volume     1442.8(4)
_cell_formula_units_Z     4
_cell_measurement_reflns_used     2745
_cell_measurement_theta_min     2.17
_cell_measurement_theta_max     25.09
_cell_measurement_temperature     296(2)
_exptl_crystal_description     irregular
_exptl_crystal_colour     colourless
_exptl_crystal_size_max     0.373
_exptl_crystal_size_mid     0.161
_exptl_crystal_size_min     0.092
_exptl_crystal_density_diffrn     1.327
_exptl_crystal_density_meas     ?
_exptl_crystal_density_method     ?
_exptl_crystal_F_000     608
_exptl_absorpt_coefficient_mu     0.228
_exptl_absorpt_correction_type     multi-scan
_exptl_absorpt_process_details
;
(<i>SADABS</i>; Sheldrick, 1996)
;
_shelx_estimated_absorpt_T_min     0.920
_shelx_estimated_absorpt_T_max     0.979
_exptl_absorpt_correction_T_min     0.6181
_exptl_absorpt_correction_T_max     0.7452
_diffrn_ambient_temperature     296(2)
_diffrn_radiation_type     MoK\a
_diffrn_radiation_wavelength     0.71073
_diffrn_measurement_device_type     'Bruker APEXII CCD'
_diffrn_measurement_method     '\f and \w scans'
_diffrn_detector_area_resol_mean     ?
_diffrn_reflns_number     6725
_diffrn_reflns_av_R_equivalents     0.0258
_diffrn_reflns_theta_min     2.170
_diffrn_reflns_theta_max     25.406
_diffrn_reflns_theta_full     25.242
_diffrn_measured_fraction_theta_max     0.986
_diffrn_measured_fraction_theta_full     0.988
_diffrn_reflns_limit_h_min     -22
_diffrn_reflns_limit_h_max     22
_diffrn_reflns_limit_k_min     -8
_diffrn_reflns_limit_k_max     9
_diffrn_reflns_limit_l_min     -7
_diffrn_reflns_limit_l_max     12
_refine_special_details     ?
_reflns_number_total     1935
_reflns_number_gt     1627
_reflns_threshold_expression     'I > 2\s(I)'
_refine_ls_structure_factor_coef     Fsqd
_refine_ls_matrix_type     full
_refine_ls_R_factor_all     0.0426
_refine_ls_R_factor_gt     0.0314
_refine_ls_wR_factor_gt     0.0701
_refine_ls_wR_factor_ref     0.0759
_refine_ls_goodness_of_fit_ref     1.035
_refine_ls_restrained_S_all     1.034
_refine_ls_number_reflns     1935
_refine_ls_number_parameters     183
_refine_ls_number_restraints     1
_refine_ls_hydrogen_treatment     constr
_refine_ls_weighting_scheme     calc
_refine_ls_weighting_details
              'w=1/[\s^2^(Fo^2^)+(0.0337P)^2^+0.2623P] where P=(Fo^2^+2Fc^2^)/3'
_atom_sites_solution_hydrogens     geom
_atom_sites_solution_primary     ?
_atom_sites_solution_secondary     ?
_refine_ls_shift/su_max     0.000
_refine_ls_shift/su_mean     0.000
_refine_diff_density_max     0.121
_refine_diff_density_min     -0.141
_refine_ls_extinction_method     none
_refine_ls_extinction_coef     .
_refine_ls_abs_structure_details
;
Flack <i>x</i> determined using 418 quotients
[(<i>I</i>^+^)-(<i>I</i>^-^)]/[(<i>I</i>^+^)+(<i>I</i>^-^)]
(Parsons <i>et al</i>., 2013)
;
_refine_ls_abs_structure_Flack     0.09(4)
loop_
    _atom_type_symbol
    _atom_type_description
    _atom_type_scat_dispersion_real
    _atom_type_scat_dispersion_imag
    _atom_type_scat_source
    'C' 'C' 0.0033 0.0016
                         'International Tables Vol C Tables 4.2.6.8 and 6.1.1.4'
    'H' 'H' 0.0000 0.0000
                         'International Tables Vol C Tables 4.2.6.8 and 6.1.1.4'
    'O' 'O' 0.0106 0.0060
                         'International Tables Vol C Tables 4.2.6.8 and 6.1.1.4'
    'S' 'S' 0.1246 0.1234
                         'International Tables Vol C Tables 4.2.6.8 and 6.1.1.4'
_computing_data_collection
;
APEX2 (Bruker, 2009)
;
_computing_cell_refinement
;
SAINT (Bruker, 2009)
;
_computing_data_reduction
;
SAINT (Bruker, 2009)
;
_computing_structure_solution
;
SIR (Burla <i>et al.</i>,  2015)
;
_computing_structure_refinement
;
SHELXL2014 (Sheldrick, 2015)
;
_computing_molecular_graphics
;
ORTEP-3 for Windows (Farrugia, 2012) and  DIAMOND (Brandenburg,
2006)
;
_computing_publication_material
;
<i>Marvinsketch</i> (ChemAxon, 2010) and publCIF (Westrip, 2010)
;
loop_
    _atom_site_type_symbol
    _atom_site_label
    _atom_site_fract_x
    _atom_site_fract_y
    _atom_site_fract_z
    _atom_site_U_iso_or_equiv
    _atom_site_adp_type
    _atom_site_calc_flag
    _atom_site_occupancy
    _atom_site_disorder_assembly
    _atom_site_disorder_group
    S S1 0.56536(5) 0.23724(10) 0.74255(12) 0.0585(3) Uani d 1 . .
    O O1 0.53351(13) 0.6345(3) 0.9109(3) 0.0608(6) Uani d 1 . .
    O O2 0.44516(10) 0.4243(3) 0.7959(3) 0.0588(6) Uani d 1 . .
    O O3 0.67048(13) 0.2149(3) 1.2961(3) 0.0702(8) Uani d 1 . .
    C C1 0.7294(2) 0.8300(5) 0.6168(5) 0.0670(11) Uani d 1 . .
    H H1 0.7687 0.8842 0.5784 0.080 Uiso calc 1 . .
    C C2 0.70618(18) 0.8808(4) 0.7391(5) 0.0707(11) Uani d 1 . .
    H H2 0.7294 0.9710 0.7834 0.085 Uiso calc 1 . .
    C C3 0.64887(17) 0.8002(4) 0.7975(4) 0.0566(9) Uani d 1 . .
    H H3 0.6338 0.8355 0.8814 0.068 Uiso calc 1 . .
    C C4 0.61332(15) 0.6666(4) 0.7325(4) 0.0441(7) Uani d 1 . .
    C C5 0.63593(19) 0.6186(5) 0.6074(4) 0.0587(9) Uani d 1 . .
    H H5 0.6117 0.5320 0.5608 0.070 Uiso calc 1 . .
    C C6 0.6949(2) 0.6995(5) 0.5506(4) 0.0696(11) Uani d 1 . .
    H H6 0.7108 0.6644 0.4672 0.083 Uiso calc 1 . .
    C C7 0.55159(15) 0.5857(4) 0.8007(3) 0.0439(7) Uani d 1 . .
    C C8 0.51146(15) 0.4382(3) 0.7343(4) 0.0455(7) Uani d 1 . .
    H H8 0.5041 0.4685 0.6407 0.055 Uiso calc 1 . .
    C C9 0.3949(2) 0.3296(5) 0.7185(4) 0.0718(12) Uani d 1 . .
    H H9A 0.4129 0.2143 0.7012 0.108 Uiso calc 1 . .
    H H9B 0.3871 0.3894 0.6358 0.108 Uiso calc 1 . .
    H H9C 0.3507 0.3213 0.7663 0.108 Uiso calc 1 . .
    C C10 0.59396(18) 0.2334(4) 0.9103(4) 0.0448(8) Uani d 1 . .
    C C11 0.55035(17) 0.1718(4) 1.0103(4) 0.0474(8) Uani d 1 . .
    H H11 0.5045 0.1348 0.9897 0.057 Uiso calc 1 . .
    C C12 0.57361(17) 0.1641(4) 1.1405(4) 0.0493(9) Uani d 1 . .
    H H12 0.5434 0.1230 1.2068 0.059 Uiso calc 1 . .
    C C13 0.64116(18) 0.2170(4) 1.1714(4) 0.0491(9) Uani d 1 . .
    C C14 0.68553(18) 0.2783(4) 1.0714(4) 0.0610(10) Uani d 1 . .
    H H14 0.7316 0.3143 1.0919 0.073 Uiso calc 1 . .
    C C15 0.66189(18) 0.2860(4) 0.9429(4) 0.0550(9) Uani d 1 . .
    H H15 0.6921 0.3273 0.8767 0.066 Uiso calc 1 . .
    C C16 0.6275(2) 0.1561(6) 1.4024(4) 0.0749(11) Uani d 1 . .
    H H16A 0.6538 0.1639 1.4841 0.112 Uiso calc 1 . .
    H H16B 0.6138 0.0367 1.3871 0.112 Uiso calc 1 . .
    H H16C 0.5856 0.2277 1.4083 0.112 Uiso calc 1 . .
loop_
    _atom_site_aniso_label
    _atom_site_aniso_U_11
    _atom_site_aniso_U_22
    _atom_site_aniso_U_33
    _atom_site_aniso_U_12
    _atom_site_aniso_U_13
    _atom_site_aniso_U_23
    S1 0.0873(6) 0.0513(4) 0.0370(5) 0.0083(4) -0.0003(5) -0.0065(5)
    O1 0.0732(14) 0.0705(15) 0.0387(16) 0.0031(13) 0.0019(12) -0.0129(13)
    O2 0.0561(13) 0.0760(15) 0.0444(16) -0.0089(11) 0.0015(13) -0.0003(13)
    O3 0.0628(15) 0.0992(19) 0.0486(18) 0.0162(14) -0.0127(15) 0.0049(15)
    C1 0.056(2) 0.067(2) 0.078(4) -0.0075(19) -0.006(2) 0.015(2)
    C2 0.061(2) 0.061(2) 0.090(4) -0.0085(17) -0.010(3) -0.010(3)
    C3 0.061(2) 0.0537(18) 0.055(3) 0.0065(17) -0.007(2) -0.0090(18)
    C4 0.0491(16) 0.0415(14) 0.042(2) 0.0075(13) -0.0069(16) -0.0003(17)
    C5 0.073(2) 0.064(2) 0.039(2) -0.0115(18) -0.0002(19) -0.0035(18)
    C6 0.075(2) 0.083(3) 0.051(3) -0.001(2) 0.009(2) 0.008(2)
    C7 0.0561(17) 0.0455(16) 0.030(2) 0.0080(14) -0.0052(17) 0.0020(15)
    C8 0.0552(17) 0.0530(16) 0.0282(17) -0.0006(14) -0.0009(16) 0.0002(18)
    C9 0.070(2) 0.081(2) 0.065(3) -0.020(2) -0.009(2) 0.002(2)
    C10 0.0572(19) 0.0356(16) 0.041(2) 0.0100(14) 0.0040(16) -0.0001(15)
    C11 0.0507(18) 0.0478(18) 0.044(2) -0.0021(14) 0.0007(16) 0.0018(16)
    C12 0.0536(19) 0.0496(19) 0.045(2) 0.0071(15) 0.0068(16) 0.0041(16)
    C13 0.053(2) 0.055(2) 0.040(2) 0.0139(16) -0.0016(18) 0.0033(16)
    C14 0.0455(18) 0.075(2) 0.063(3) 0.0020(17) -0.004(2) 0.008(2)
    C15 0.055(2) 0.060(2) 0.050(3) 0.0023(17) 0.0125(19) 0.0059(18)
    C16 0.083(2) 0.103(3) 0.039(3) 0.027(3) -0.001(2) 0.005(2)
_geom_special_details
;
All e.s.d.'s (except the e.s.d. in the dihedral angle between two l.s. planes)
are estimated using the full covariance matrix. The cell e.s.d.'s are taken
into account individually in the estimation of e.s.d.'s in distances, angles
and torsion angles; correlations between e.s.d.'s in cell parameters are only
used when they are defined by crystal symmetry. An approximate (isotropic)
treatment of cell e.s.d.'s is used for estimating e.s.d.'s involving l.s.
planes.
;
loop_
    _geom_bond_atom_site_label_1
    _geom_bond_atom_site_label_2
    _geom_bond_site_symmetry_2
    _geom_bond_distance
    _geom_bond_publ_flag
    S1 C10 . 1.771(4) ?
    S1 C8 . 1.841(3) ?
    O1 C7 . 1.217(4) ?
    O2 C8 . 1.394(3) ?
    O2 C9 . 1.421(4) ?
    O3 C13 . 1.370(4) ?
    O3 C16 . 1.413(5) ?
    C1 C2 . 1.361(6) ?
    C1 C6 . 1.363(6) ?
    C1 H1 . 0.9300 ?
    C2 C3 . 1.372(5) ?
    C2 H2 . 0.9300 ?
    C3 C4 . 1.384(4) ?
    C3 H3 . 0.9300 ?
    C4 C5 . 1.377(5) ?
    C4 C7 . 1.482(4) ?
    C5 C6 . 1.390(5) ?
    C5 H5 . 0.9300 ?
    C6 H6 . 0.9300 ?
    C7 C8 . 1.511(4) ?
    C8 H8 . 0.9800 ?
    C9 H9A . 0.9600 ?
    C9 H9B . 0.9600 ?
    C9 H9C . 0.9600 ?
    C10 C15 . 1.376(5) ?
    C10 C11 . 1.380(5) ?
    C11 C12 . 1.381(5) ?
    C11 H11 . 0.9300 ?
    C12 C13 . 1.367(5) ?
    C12 H12 . 0.9300 ?
    C13 C14 . 1.387(5) ?
    C14 C15 . 1.368(6) ?
    C14 H14 . 0.9300 ?
    C15 H15 . 0.9300 ?
    C16 H16A . 0.9600 ?
    C16 H16B . 0.9600 ?
    C16 H16C . 0.9600 ?
loop_
    _geom_angle_atom_site_label_1
    _geom_angle_atom_site_label_2
    _geom_angle_atom_site_label_3
    _geom_angle_site_symmetry_1
    _geom_angle_site_symmetry_3
    _geom_angle
    _geom_angle_publ_flag
    C10 S1 C8 . . 102.90(15) ?
    C8 O2 C9 . . 112.8(3) ?
    C13 O3 C16 . . 117.8(3) ?
    C2 C1 C6 . . 119.8(4) ?
    C2 C1 H1 . . 120.1 ?
    C6 C1 H1 . . 120.1 ?
    C1 C2 C3 . . 120.7(4) ?
    C1 C2 H2 . . 119.7 ?
    C3 C2 H2 . . 119.7 ?
    C2 C3 C4 . . 120.4(4) ?
    C2 C3 H3 . . 119.8 ?
    C4 C3 H3 . . 119.8 ?
    C5 C4 C3 . . 118.6(3) ?
    C5 C4 C7 . . 123.6(3) ?
    C3 C4 C7 . . 117.8(3) ?
    C4 C5 C6 . . 120.2(4) ?
    C4 C5 H5 . . 119.9 ?
    C6 C5 H5 . . 119.9 ?
    C1 C6 C5 . . 120.2(4) ?
    C1 C6 H6 . . 119.9 ?
    C5 C6 H6 . . 119.9 ?
    O1 C7 C4 . . 120.8(3) ?
    O1 C7 C8 . . 119.4(3) ?
    C4 C7 C8 . . 119.8(3) ?
    O2 C8 C7 . . 107.8(2) ?
    O2 C8 S1 . . 114.0(2) ?
    C7 C8 S1 . . 109.2(2) ?
    O2 C8 H8 . . 108.6 ?
    C7 C8 H8 . . 108.6 ?
    S1 C8 H8 . . 108.6 ?
    O2 C9 H9A . . 109.5 ?
    O2 C9 H9B . . 109.5 ?
    H9A C9 H9B . . 109.5 ?
    O2 C9 H9C . . 109.5 ?
    H9A C9 H9C . . 109.5 ?
    H9B C9 H9C . . 109.5 ?
    C15 C10 C11 . . 118.4(3) ?
    C15 C10 S1 . . 120.2(3) ?
    C11 C10 S1 . . 121.4(3) ?
    C10 C11 C12 . . 121.2(3) ?
    C10 C11 H11 . . 119.4 ?
    C12 C11 H11 . . 119.4 ?
    C13 C12 C11 . . 119.8(3) ?
    C13 C12 H12 . . 120.1 ?
    C11 C12 H12 . . 120.1 ?
    C12 C13 O3 . . 125.3(3) ?
    C12 C13 C14 . . 119.5(4) ?
    O3 C13 C14 . . 115.2(3) ?
    C15 C14 C13 . . 120.3(4) ?
    C15 C14 H14 . . 119.8 ?
    C13 C14 H14 . . 119.8 ?
    C14 C15 C10 . . 120.8(3) ?
    C14 C15 H15 . . 119.6 ?
    C10 C15 H15 . . 119.6 ?
    O3 C16 H16A . . 109.5 ?
    O3 C16 H16B . . 109.5 ?
    H16A C16 H16B . . 109.5 ?
    O3 C16 H16C . . 109.5 ?
    H16A C16 H16C . . 109.5 ?
    H16B C16 H16C . . 109.5 ?
loop_
    _geom_torsion_atom_site_label_1
    _geom_torsion_atom_site_label_2
    _geom_torsion_atom_site_label_3
    _geom_torsion_atom_site_label_4
    _geom_torsion_site_symmetry_1
    _geom_torsion_site_symmetry_2
    _geom_torsion_site_symmetry_3
    _geom_torsion_site_symmetry_4
    _geom_torsion
    _geom_torsion_publ_flag
    C6 C1 C2 C3 . . . . 0.9(6) ?
    C1 C2 C3 C4 . . . . -0.5(5) ?
    C2 C3 C4 C5 . . . . -1.1(5) ?
    C2 C3 C4 C7 . . . . -179.6(3) ?
    C3 C4 C5 C6 . . . . 2.2(5) ?
    C7 C4 C5 C6 . . . . -179.3(3) ?
    C2 C1 C6 C5 . . . . 0.2(6) ?
    C4 C5 C6 C1 . . . . -1.9(6) ?
    C5 C4 C7 O1 . . . . -179.3(3) ?
    C3 C4 C7 O1 . . . . -0.8(4) ?
    C5 C4 C7 C8 . . . . 2.1(4) ?
    C3 C4 C7 C8 . . . . -179.4(3) ?
    C9 O2 C8 C7 . . . . 161.9(3) ?
    C9 O2 C8 S1 . . . . -76.7(3) ?
    O1 C7 C8 O2 . . . . 19.8(4) ?
    C4 C7 C8 O2 . . . . -161.5(2) ?
    O1 C7 C8 S1 . . . . -104.5(3) ?
    C4 C7 C8 S1 . . . . 74.1(3) ?
    C10 S1 C8 O2 . . . . -74.0(3) ?
    C10 S1 C8 C7 . . . . 46.6(3) ?
    C8 S1 C10 C15 . . . . -101.2(3) ?
    C8 S1 C10 C11 . . . . 81.4(3) ?
    C15 C10 C11 C12 . . . . 0.6(4) ?
    S1 C10 C11 C12 . . . . 178.0(2) ?
    C10 C11 C12 C13 . . . . -0.5(5) ?
    C11 C12 C13 O3 . . . . -179.7(3) ?
    C11 C12 C13 C14 . . . . 0.2(5) ?
    C16 O3 C13 C12 . . . . -1.1(5) ?
    C16 O3 C13 C14 . . . . 179.1(3) ?
    C12 C13 C14 C15 . . . . 0.1(5) ?
    O3 C13 C14 C15 . . . . 179.9(3) ?
    C13 C14 C15 C10 . . . . 0.0(5) ?
    C11 C10 C15 C14 . . . . -0.3(5) ?
    S1 C10 C15 C14 . . . . -177.8(3) ?
loop_
    _geom_hbond_atom_site_label_D
    _geom_hbond_atom_site_label_H
    _geom_hbond_atom_site_label_A
    _geom_hbond_site_symmetry_A
    _geom_hbond_distance_DH
    _geom_hbond_distance_HA
    _geom_hbond_distance_DA
    _geom_hbond_angle_DHA
    C8 H8 O1 2_664 0.98 2.54 3.406(5) 147
    C16 H16C O1 2_665 0.96 2.47 3.421(5) 170
_shelx_hkl_file
;
   0   1   0   70.53    1.97
   0  -1   0   70.59    1.97
   0   1   0   73.61    1.61
   0   1   0   72.99    1.61
   0   2   0  945.97   21.03
   0   2   0  997.47   25.90
   0  -2   0  949.00   25.86
   0   2   0 1000.00   21.07
   0  -2   0  965.80   21.08
   0   3   0   36.72    0.99
   0  -3   0   32.81    0.99
   0   3   0   34.44    0.84
   0  -3   0   34.71    0.85
   0  -4   0    0.18    0.07
   0  -4   0    0.19    0.07
   0   4   0    0.24    0.07
   0  -5   0   39.85    1.03
   0   5   0   41.47    1.01
   0  -5   0   37.21    1.16
   0   8   0    0.55    0.18
   0   9   0    1.10    0.24
   0   0  -1   -0.69    0.02
   0  -1   1   -0.04    0.02
   0  -1   1   -0.05    0.03
   0  -1   1   -0.01    0.02
   0   1  -1   -0.03    0.02
   0   1  -1   -0.02    0.03
   0   1   1   -0.01    0.02
   0  -1  -1    0.03    0.02
   0   2  -1   -0.04    0.03
   0  -2  -1   -0.02    0.03
   0   2   1    0.00    0.03
   0   2  -1   -0.03    0.05
   0  -2   1   -0.09    0.05
   0  -2   1   -0.09    0.03
   0   2   1   -0.03    0.03
   0  -3  -1   -0.07    0.05
   0  -3   1   -0.09    0.05
   0  -3   1   -0.20    0.06
   0   3  -1   -0.07    0.05
   0   3   1   -0.04    0.05
   0   3   1   -0.10    0.05
   0  -4  -1   -0.14    0.05
   0   4   1   -0.04    0.06
   0  -4   1   -0.18    0.05
   0  -4   1    0.02    0.07
   0   4  -1   -0.11    0.05
   0  -5   1    0.15    0.08
   0  -5   1   -0.06    0.12
   0  -5  -1    0.24    0.08
   0  -6   1    0.03    0.10
   0   6   1   -0.01    0.10
   0  -6   1   -0.07    0.11
   0   6  -1    0.04    0.10
   0   7   1   -0.06    0.13
   0   7  -1   -0.05    0.12
   0   8   1   -0.11    0.14
   0   8  -1    0.00    0.15
   0   9   1    0.00    0.19
   0   0  -2  449.86   12.36
   0   0   2  474.58   12.37
   0  -1   2   24.97    0.72
   0  -1   2   23.85    0.55
   0   1   2   22.81    0.67
   0  -1  -2   22.26    0.67
   0   1  -2   24.74    0.55
   0  -2   2   11.95    0.42
   0  -2  -2   11.90    0.32
   0   2   2   11.97    0.32
   0  -2   2   12.33    0.33
   0  -2   2   12.12    0.34
   0   2  -2   12.95    0.34
   0   3   2   17.33    0.46
   0  -3   2   17.68    0.49
   0  -3   2   17.46    0.60
   0   3   2   17.95    0.47
   0   3  -2   17.77    0.48
   0  -3  -2   17.75    0.47
   0  -4   2    7.23    0.34
   0  -4   2    8.32    0.31
   0   4  -2    7.19    0.28
   0  -4  -2    7.42    0.28
   0   4   2    7.33    0.27
   0  -5   2   18.46    0.68
   0   5  -2   18.51    0.56
   0  -5  -2   18.07    0.56
   0   5   2   18.71    0.55
   0  -5   2   19.35    0.59
   0  -6   2   16.89    0.59
   0  -6   2   16.73    0.67
   0   6  -2   17.01    0.58
   0   6   2   18.02    0.56
   0   7  -2    2.20    0.25
   0   7   2    2.36    0.26
   0  -7   2    1.98    0.25
   0   8   2    0.11    0.16
   0   9   2    5.53    0.44
   0   0  -3   -0.22    0.05
   0   0   3   -0.25    0.04
   0  -2   3   -0.01    0.03
   0   2  -3   -0.02    0.04
   0  -2   3   -0.07    0.05
   0  -2   3   -0.04    0.04
   0  -3   3   -0.10    0.04
   0   3   3   -0.04    0.04
   0  -3  -3   -0.06    0.04
   0   3  -3   -0.13    0.04
   0  -3   3   -0.05    0.07
   0  -4  -3   -0.08    0.05
   0  -4   3   -0.08    0.05
   0   4  -3   -0.12    0.05
   0   4   3    0.02    0.06
   0  -4   3   -0.16    0.08
   0  -5   3   -0.09    0.11
   0  -5   3   -0.06    0.07
   0   5  -3    0.01    0.07
   0   5   3    0.03    0.07
   0   6   3    0.10    0.10
   0   6  -3   -0.17    0.09
   0  -6   3   -0.19    0.13
   0  -6   3    0.00    0.10
   0  -7   3    0.02    0.12
   0  -7   3   -0.21    0.16
   0   7   3    0.09    0.13
   0   8   3   -0.17    0.14
   0   0   4   74.27    2.11
   0  -1   4   10.81    0.42
   0   1   4   10.26    0.38
   0  -1  -4    9.62    0.37
   0  -2  -4   20.10    0.67
   0  -2   4   22.39    0.56
   0  -2   4   22.87    0.76
   0   2  -4   24.13    0.57
   0   2   4   21.93    0.68
   0  -3   4    2.97    0.23
   0   3  -4    2.54    0.15
   0  -3   4    2.83    0.17
   0  -4   4   15.57    0.62
   0  -4   4   14.96    0.49
   0   4  -4   15.02    0.47
   0   5  -4    2.27    0.20
   0  -5   4    2.45    0.21
   0  -5   4    2.82    0.28
   0   6   4    6.17    0.30
   0  -6   4    6.63    0.43
   0  -6   4    6.08    0.35
   0   7   4    0.89    0.18
   0  -7   4    1.13    0.22
   0  -7   4    1.01    0.25
   0   8   4    1.01    0.22
   0  -8   4    0.86    0.21
   0   0   5    0.81    0.14
   0  -1   5   -0.04    0.09
   0   2  -5   -0.08    0.04
   0   2   5   -0.18    0.07
   0  -2   5   -0.03    0.08
   0  -2   5   -0.05    0.03
   0   3  -5    0.04    0.05
   0  -3   5   -0.01    0.04
   0  -3   5    0.05    0.05
   0  -3   5   -0.07    0.11
   0  -4   5    0.17    0.14
   0  -4   5    0.01    0.06
   0  -5   5    0.58    0.20
   0  -5   5    0.18    0.10
   0   6   5   -0.02    0.10
   0  -6   5    0.04    0.11
   0  -6   5   -0.06    0.16
   0  -7   5   -0.02    0.19
   0  -7   5    0.13    0.15
   0   7   5    0.09    0.13
   0  -8   5    0.02    0.17
   0   8   5   -0.09    0.16
   0   0   6  162.46    4.53
   0  -1   6   10.16    0.47
   0   1   6    9.35    0.42
   0   2   6   32.38    1.05
   0  -2   6   34.92    1.15
   0  -3   6   18.83    0.76
   0  -4   6    5.31    0.40
   0  -4   6    5.09    0.27
   0  -5   6   10.96    0.60
   0  -5   6   10.22    0.44
   0  -6   6    4.77    0.33
   0  -6   6    5.16    0.45
   0  -7   6    0.91    0.21
   0   7   6    0.82    0.18
   0  -7   6    0.85    0.29
   0  -8   6    2.32    0.35
   0   8   6    1.96    0.25
   0   0   7    1.45    0.21
   0  -1   7   -0.10    0.11
   0   1   7    0.07    0.13
   0  -2   7   -0.03    0.12
   0   2   7   -0.16    0.11
   0  -3   7    0.21    0.16
   0  -4   7    0.09    0.09
   0  -4   7    0.30    0.17
   0  -5   7    0.61    0.23
   0  -5   7    0.33    0.13
   0  -6   7    0.02    0.12
   0  -6   7   -0.17    0.21
   0  -7   7    0.01    0.15
   0  -7   7   -0.12    0.23
   0   0   8   11.39    0.57
   0   1   8    3.59    0.33
   0  -1   8    4.18    0.37
   0   2   8    1.89    0.26
   0  -2   8    2.61    0.34
   0  -3   8   10.86    0.61
   0  -4   8    0.41    0.13
   0  -4   8    0.65    0.25
   0  -5   8    5.42    0.49
   0  -5   8    4.43    0.31
   0  -6   8    0.32    0.15
   0  -6   8   -0.12    0.22
   0   0   9    0.11    0.19
   0   1   9    0.48    0.20
   0  -1   9    0.30    0.20
   0  -2   9   -0.30    0.17
   0  -3   9    0.24    0.21
   0  -4   9    0.03    0.22
   0  -4   9    0.01    0.09
   0  -5   9    0.23    0.24
   0  -5   9    0.04    0.12
   0  -6   9    0.09    0.15
   0   0  10   12.40    0.68
   0  -1  10    1.50    0.32
   0   1  10    1.34    0.29
   0  -2  10    4.16    0.47
   0   2  10    3.36    0.38
   0  -3  10    0.12    0.22
   0  -4  10    6.25    0.57
   0  -5  10    1.84    0.24
   0   0  11   -0.07    0.25
   0  -1  11    0.38    0.25
   0   1  11    0.10    0.23
   0  -2  11    0.01    0.23
   0   0  12   10.09    0.71
   0  -1  12    0.53    0.33
   0   1  12    0.70    0.31
   1   0   0   -0.19    0.01
   1   1   0   17.26    0.40
   1   1   0   17.48    0.40
   1  -1   0   17.11    0.48
  -1   1   0   17.30    0.40
  -1   1   0   17.40    0.41
   1   1   0   15.67    0.48
  -1  -1   0   16.76    0.40
  -1  -1   0   16.51    0.48
  -1   1   0   18.06    0.48
   1   2   0   66.63    1.47
  -1   2   0   66.63    1.47
  -1   2   0   67.35    1.77
  -1  -2   0   66.00    1.46
   1  -2   0   64.25    1.77
  -1  -2   0   60.78    1.76
   1   2   0   61.89    1.77
   1   2   0   65.46    1.46
   1  -2   0   65.58    1.47
  -1   2   0   63.90    1.46
   1  -3   0  166.96    3.67
  -1   3   0  167.17    3.66
  -1  -3   0  156.93    4.47
   1  -3   0  165.43    4.48
  -1  -3   0  165.28    3.67
   1   3   0  163.66    3.66
  -1   3   0  169.74    4.47
   1   3   0  172.47    4.47
   1   4   0    4.55    0.21
  -1   4   0    4.33    0.20
  -1  -4   0    3.95    0.20
  -1  -4   0    4.72    0.21
   1  -4   0    4.48    0.22
   1  -4   0    4.82    0.22
   1  -5   0   25.06    0.81
   1   5   0   26.82    0.72
  -1   5   0   27.19    0.72
  -1  -5   0   24.26    0.80
  -1  -5   0   26.01    0.73
   1  -5   0   25.70    0.73
  -1  -6   0    0.43    0.12
  -1   6   0    0.32    0.12
   1   6   0    0.46    0.12
   1  -6   0    0.28    0.11
  -1   7   0    1.44    0.21
   1   7   0    1.20    0.20
   1   8   0    0.10    0.16
  -1   8   0   -0.11    0.14
   1   9   0    0.66    0.22
  -1   9   0    0.38    0.21
   1   0  -1   -0.29    0.02
  -1   0  -1   -0.30    0.02
   1   1  -1   45.53    1.30
  -1  -1  -1   46.27    1.04
   1  -1   1   48.81    1.31
   1  -1   1   46.61    1.05
  -1   1   1   46.63    1.04
   1  -1   1   48.00    1.06
   1   1  -1   45.40    1.05
  -1  -1   1   47.45    1.05
   1   1   1   46.55    1.04
  -1  -1   1   48.21    1.31
  -1   1  -1   46.35    1.05
  -1   1  -1   49.29    1.30
   1  -1  -1   45.93    1.04
  -1  -1   1   47.11    1.05
  -1   2   1   38.15    0.90
  -1  -2  -1   38.46    0.90
  -1   2   1   37.49    0.89
   1  -2   1   38.98    0.91
   1   2  -1   37.73    0.90
   1   2  -1   38.68    1.11
   1  -2   1   39.45    1.11
   1  -2  -1   38.03    0.90
  -1  -2   1   38.68    0.91
  -1   2  -1   39.89    0.91
   1   2   1   39.33    0.90
  -1  -2   1   38.42    1.11
   1  -2  -1   38.66    1.06
  -1   2  -1   41.42    1.11
   1  -3   1   27.92    0.70
   1   3  -1   27.15    0.68
   1   3  -1   27.21    0.84
   1  -3   1   27.25    0.83
  -1   3   1   27.52    0.68
  -1   3   1   26.48    0.67
  -1  -3  -1   26.42    0.68
  -1   3  -1   26.23    0.68
  -1  -3   1   27.63    0.69
   1   3   1   26.76    0.67
  -1  -3   1   26.61    0.82
   1  -3  -1   26.50    0.68
   1   3   1   27.31    0.68
   1  -4   1    1.97    0.17
  -1   4   1    2.33    0.15
   1   4  -1    2.04    0.15
   1  -4   1    2.15    0.17
  -1  -4  -1    2.14    0.15
  -1  -4   1    2.29    0.17
  -1   4  -1    2.14    0.15
  -1  -4   1    2.32    0.16
   1   4   1    2.18    0.15
   1  -4  -1    2.31    0.16
  -1  -5  -1   46.20    1.18
   1  -5   1   46.57    1.40
  -1   5   1   47.92    1.17
   1  -5   1   47.86    1.20
   1   5  -1   46.66    1.17
   1  -5  -1   47.55    1.19
  -1  -5   1   45.61    1.39
   1   5   1   46.58    1.16
  -1  -5   1   47.39    1.20
  -1   5  -1   46.82    1.18
   1  -6   1    0.93    0.17
  -1   6   1    1.20    0.18
   1  -6   1    1.22    0.18
   1   6  -1    0.91    0.16
  -1  -6   1    0.88    0.17
  -1  -6   1    0.99    0.17
  -1   6  -1    0.92    0.16
   1   6   1    0.91    0.16
   1   7  -1    3.35    0.28
  -1   7   1    3.22    0.28
   1   7   1    2.89    0.29
  -1   7  -1    3.38    0.28
  -1   8   1    1.47    0.25
   1   8  -1    1.22    0.23
  -1   8  -1    1.05    0.22
   1   8   1    1.05    0.23
  -1   9   1    0.35    0.23
  -1   9  -1    0.72    0.24
   1   9   1    0.85    0.24
   1   0   2   -0.13    0.03
  -1   0  -2   -0.08    0.04
   1   0  -2   -0.20    0.04
  -1   0   2   -0.19    0.03
   1   1  -2   46.35    1.01
   1  -1   2   46.89    1.29
   1  -1   2   45.48    1.01
  -1  -1  -2   40.79    1.23
  -1  -1   2   45.83    1.01
  -1   1  -2   45.12    1.01
   1  -1  -2   46.14    1.25
   1   1   2   40.72    1.23
  -1  -1   2   47.12    1.29
   1  -2   2    1.44    0.13
  -1  -2  -2    1.13    0.08
   1  -2   2    1.18    0.09
   1   2  -2    1.33    0.09
   1  -2   2    1.28    0.08
  -1   2   2    1.34    0.08
  -1  -2   2    1.35    0.12
  -1   2  -2    1.38    0.09
  -1  -2   2    1.25    0.08
  -1  -2   2    1.35    0.09
   1   2   2    1.48    0.08
   1  -2  -2    1.19    0.08
  -1   3   2   17.60    0.47
   1  -3   2   18.09    0.61
  -1  -3  -2   17.90    0.48
  -1   3   2   16.95    0.46
   1  -3   2   18.19    0.50
   1   3  -2   18.37    0.49
   1  -3  -2   17.54    0.48
   1   3   2   17.49    0.47
  -1  -3   2   17.43    0.60
  -1  -3   2   17.60    0.49
   1   3   2   18.06    0.47
  -1   3  -2   18.39    0.49
  -1  -4  -2    3.07    0.18
  -1   4   2    2.97    0.17
   1   4  -2    2.98    0.18
   1  -4   2    3.13    0.19
   1  -4   2    3.05    0.23
  -1   4  -2    2.75    0.18
   1   4   2    2.98    0.17
  -1  -4   2    2.85    0.22
  -1  -4   2    3.21    0.19
   1  -4  -2    3.05    0.18
   1   5  -2    6.84    0.29
   1  -5   2    6.85    0.36
   1  -5   2    6.08    0.30
  -1   5   2    6.76    0.28
  -1  -5  -2    6.49    0.29
  -1   5  -2    6.65    0.29
  -1  -5   2    5.93    0.34
  -1  -5   2    7.14    0.31
   1  -5  -2    7.02    0.30
   1   5   2    6.70    0.28
   1  -6   2    2.99    0.28
  -1   6   2    3.23    0.23
   1  -6   2    3.44    0.25
   1   6  -2    3.07    0.24
  -1   6  -2    3.22    0.25
   1   6   2    3.25    0.23
  -1  -6   2    2.81    0.24
  -1  -6   2    3.04    0.28
  -1   7   2    0.72    0.18
   1  -7   2    0.67    0.17
   1   7  -2    0.98    0.19
  -1  -7   2    0.68    0.18
   1   7   2    0.64    0.17
  -1   7  -2    0.66    0.17
  -1   8   2    0.16    0.17
   1   8   2    0.17    0.17
  -1   9   2    0.15    0.20
   1   9   2    0.67    0.23
   1   0  -3    0.01    0.05
   1   0   3    0.04    0.05
  -1   0  -3    0.04    0.05
  -1   0   3   -0.04    0.04
  -1   1   3  143.09    3.96
   1  -1   3  152.08    4.01
  -1  -1  -3  132.42    3.94
   1  -1   3  145.79    3.19
   1  -1  -3  144.14    3.96
  -1  -1   3  156.97    4.01
  -1   1  -3  151.15    3.19
   1   1   3  143.37    3.96
   1  -2   3   20.15    0.52
   1   2  -3   20.87    0.53
   1  -2   3   21.44    0.70
   1  -2   3   20.94    0.54
  -1  -2   3   21.19    0.70
  -1  -2   3   21.26    0.54
  -1   2  -3   21.51    0.53
  -1  -2   3   20.56    0.52
   1  -2  -3   20.11    0.63
  -1   3   3    3.98    0.16
   1   3  -3    4.15    0.18
  -1  -3  -3    3.61    0.16
   1  -3   3    3.56    0.24
   1  -3   3    3.71    0.19
  -1   3  -3    3.78    0.18
  -1  -3   3    3.22    0.18
   1  -3  -3    4.14    0.17
  -1  -3   3    3.57    0.23
   1   3   3    3.47    0.15
  -1  -4  -3    7.25    0.27
  -1   4   3    7.29    0.27
   1   4  -3    7.29    0.28
   1  -4   3    7.22    0.30
   1  -4   3    7.47    0.37
  -1   4  -3    7.35    0.29
  -1  -4   3    7.69    0.30
  -1  -4   3    7.49    0.37
   1  -4  -3    7.12    0.27
   1   4   3    7.31    0.27
   1   4   3    7.06    0.26
   1  -5   3    2.06    0.21
   1   5  -3    1.99    0.17
   1  -5   3    2.21    0.25
  -1   5   3    1.74    0.15
  -1  -5   3    2.09    0.24
  -1  -5   3    2.26    0.19
  -1   5  -3    1.81    0.19
   1   5   3    2.04    0.16
   1   6  -3    0.75    0.15
   1  -6   3    0.82    0.16
   1  -6   3    0.89    0.20
  -1   6   3    0.74    0.14
   1   6   3    0.83    0.15
  -1  -6   3    0.73    0.16
  -1   6  -3    0.68    0.15
  -1  -6   3    0.55    0.18
  -1   7   3    0.86    0.18
   1  -7   3    1.07    0.20
   1  -7   3    1.09    0.25
  -1  -7   3    1.23    0.22
  -1  -7   3    1.09    0.24
   1   7   3    1.36    0.21
  -1   8   3    0.06    0.16
   1   8   3    0.19    0.17
   1   0   4   -0.12    0.06
  -1   0   4   -0.15    0.06
  -1  -1  -4   16.93    0.57
   1  -1   4   18.65    0.63
  -1   1   4   17.72    0.59
   1   1   4   17.44    0.59
  -1  -1   4   19.09    0.63
   1  -1  -4   18.09    0.62
   1  -2   4    0.33    0.11
   1   2  -4    0.42    0.07
   1  -2   4    0.30    0.06
   1  -2  -4    0.08    0.08
  -1  -2   4    0.31    0.06
  -1   2  -4    0.40    0.07
  -1  -2   4    0.30    0.11
   1   3  -4    2.50    0.15
   1  -3   4    2.50    0.16
   1  -3   4    2.79    0.23
  -1  -3   4    2.43    0.16
  -1   3  -4    2.66    0.15
  -1  -3   4    2.76    0.23
   1  -4   4    7.33    0.31
   1  -4   4    7.35    0.40
   1   4  -4    7.25    0.29
  -1  -4   4    7.28    0.31
  -1  -4   4    7.78    0.41
  -1   4  -4    7.57    0.30
   1  -5   4    3.00    0.29
   1  -5   4    2.66    0.21
   1   5  -4    2.79    0.21
  -1  -5   4    2.75    0.22
  -1   5  -4    2.38    0.20
  -1  -5   4    2.74    0.28
   1  -6   4    1.82    0.23
   1  -6   4    1.36    0.25
  -1   6   4    1.77    0.19
  -1  -6   4    1.82    0.24
  -1  -6   4    1.75    0.27
   1   6   4    1.55    0.18
   1  -7   4    0.45    0.23
  -1   7   4    0.30    0.15
   1  -7   4    0.90    0.20
  -1  -7   4    0.64    0.19
   1   7   4    0.63    0.17
  -1  -7   4    0.43    0.20
  -1   8   4   -0.08    0.17
   1  -8   4   -0.13    0.15
  -1  -8   4   -0.12    0.15
   1   8   4    0.06    0.16
  -1   0   5   -0.09    0.08
   1   0   5   -0.17    0.08
  -1   1   5   39.31    1.23
   1  -1   5   42.74    1.28
  -1  -1   5   40.26    1.27
   1   1   5   40.67    1.23
   1  -2   5    2.12    0.21
   1   2  -5    2.27    0.13
  -1   2   5    2.56    0.17
   1  -2   5    2.23    0.12
  -1  -2   5    2.04    0.12
  -1   2  -5    2.27    0.13
  -1  -2   5    2.51    0.23
   1   2   5    1.58    0.18
   1  -3   5   26.26    0.69
   1  -3   5   24.01    0.66
   1  -3   5   26.22    0.91
   1   3  -5   25.60    0.67
   1  -3  -5   22.39    0.79
  -1   3  -5   26.81    0.67
  -1  -3   5   26.35    0.91
  -1  -3   5   26.68    0.69
  -1  -3   5   24.24    0.66
   1  -4   5    9.35    0.37
   1  -4   5    9.50    0.49
  -1  -4   5    9.20    0.36
  -1  -4   5    9.77    0.49
   1  -5   5   20.55    0.81
   1  -5   5   18.34    0.62
  -1  -5   5   19.21    0.79
  -1  -5   5   18.94    0.63
  -1   6   5    0.50    0.13
   1  -6   5    0.33    0.21
   1  -6   5    0.39    0.15
  -1  -6   5    0.54    0.16
   1   6   5    0.63    0.14
  -1  -6   5    0.43    0.20
  -1   7   5    2.29    0.25
   1  -7   5    2.36    0.30
   1  -7   5    2.52    0.36
  -1  -7   5    2.26    0.32
  -1  -7   5    2.75    0.32
   1   7   5    2.69    0.26
  -1   8   5    0.28    0.18
   1  -8   5    0.11    0.18
   1   8   5    0.30    0.19
  -1  -8   5    0.07    0.16
   1   0   6    0.05    0.11
  -1   0   6   -0.14    0.12
  -1   1   6    0.49    0.14
   1  -1   6    0.39    0.14
  -1  -1   6    0.45    0.14
   1   1   6    0.48    0.14
   1  -2   6    0.14    0.13
  -1   2   6    0.07    0.10
   1   2   6   -0.02    0.10
  -1  -2   6    0.18    0.12
   1  -3   6    9.70    0.49
   1   3   6    8.56    0.36
  -1  -3   6    9.02    0.48
   1  -4   6    6.04    0.42
   1  -4   6    6.11    0.30
  -1  -4   6    6.01    0.29
  -1  -4   6    6.17    0.42
   1  -5   6    6.51    0.48
   1  -5   6    6.44    0.34
  -1  -5   6    6.56    0.47
  -1  -5   6    6.48    0.34
   1  -6   6    0.65    0.17
   1  -6   6    0.65    0.25
  -1  -6   6    0.78    0.25
  -1  -6   6    1.19    0.21
   1  -7   6    0.86    0.21
   1  -7   6    0.94    0.28
   1   7   6    0.87    0.18
  -1  -7   6    1.06    0.29
  -1  -7   6    1.14    0.23
   1  -8   6   -0.19    0.26
  -1   8   6    0.07    0.16
   1  -8   6    0.35    0.20
   1   8   6   -0.05    0.16
  -1  -8   6    0.08    0.18
  -1   0   7   -0.13    0.11
   1   0   7   -0.17    0.11
  -1   1   7   22.94    0.84
   1  -1   7   24.09    0.89
  -1  -1   7   23.86    0.89
   1   1   7   23.51    0.85
  -1   2   7    4.57    0.30
   1  -2   7    4.82    0.37
  -1  -2   7    4.42    0.35
   1   2   7    4.73    0.32
   1  -3   7   18.18    0.77
   1   3   7   15.87    0.61
  -1  -3   7   17.88    0.58
  -1  -3   7   17.66    0.76
   1  -4   7   12.38    0.64
   1  -4   7   11.87    0.45
  -1  -4   7   11.45    0.44
  -1  -4   7   12.01    0.63
   1  -5   7   16.29    0.79
   1  -5   7   14.85    0.57
  -1  -5   7   16.32    0.79
  -1  -5   7   16.88    0.59
   1  -6   7    1.66    0.24
   1  -6   7    1.73    0.34
  -1  -6   7    1.97    0.27
  -1  -6   7    1.36    0.31
   1  -7   7    1.06    0.32
   1  -7   7    1.39    0.25
  -1  -7   7    1.18    0.24
  -1  -7   7    1.15    0.32
   1   0   8   -0.06    0.15
  -1   0   8   -0.15    0.14
  -1   1   8    2.75    0.30
   1  -1   8    2.78    0.34
  -1  -1   8    2.97    0.33
   1   1   8    2.85    0.32
   1  -2   8    2.01    0.31
  -1   2   8    1.67    0.23
   1   2   8    1.77    0.25
  -1  -2   8    1.99    0.31
   1  -3   8   -0.13    0.16
  -1  -3   8   -0.07    0.17
   1  -4   8    1.26    0.18
   1  -4   8    1.43    0.31
  -1  -4   8    1.30    0.18
  -1  -4   8    1.39    0.30
   1  -5   8    1.19    0.21
   1  -5   8    1.22    0.29
  -1  -5   8    1.75    0.33
  -1  -5   8    1.00    0.19
   1  -6   8    0.65    0.19
   1  -6   8    0.52    0.28
  -1  -6   8    0.77    0.30
  -1  -6   8    0.62    0.19
  -1   0   9   -0.19    0.16
   1   0   9    0.09    0.18
   1  -1   9   12.34    0.66
  -1   1   9   11.93    0.61
   1   1   9   11.84    0.63
  -1  -1   9   12.29    0.65
   1  -2   9    1.00    0.29
  -1  -2   9    0.80    0.27
   1  -3   9    2.44    0.37
  -1  -3   9    2.69    0.39
   1  -4   9    1.07    0.30
   1  -4   9    1.11    0.18
  -1  -4   9    1.09    0.30
   1  -5   9    3.91    0.49
   1  -5   9    4.28    0.31
  -1  -5   9    3.70    0.30
  -1  -5   9    3.56    0.47
   1  -6   9    1.42    0.24
  -1  -6   9    1.18    0.24
   1   0  10    0.43    0.23
  -1   0  10    0.25    0.21
   1  -1  10    0.76    0.27
  -1   1  10    0.56    0.25
   1   1  10    0.26    0.24
  -1  -1  10    1.07    0.29
   1  -2  10    0.75    0.27
  -1   2  10    0.70    0.23
  -1  -2  10    0.91    0.27
   1   2  10    0.96    0.26
   1  -3  10   -0.12    0.22
  -1  -3  10   -0.11    0.21
   1  -4  10    0.12    0.26
  -1  -4  10    0.20    0.27
   1  -5  10    0.76    0.18
  -1  -5  10    0.56    0.17
   1   0  11    0.11    0.24
  -1   0  11   -0.02    0.23
   1  -1  11    5.26    0.52
  -1   1  11    4.27    0.47
  -1  -1  11    4.49    0.50
   1   1  11    5.17    0.49
   1  -2  11    0.42    0.26
  -1  -2  11    0.31    0.26
   1   0  12    0.63    0.29
  -1   0  12    0.37    0.28
   1  -1  12    2.20    0.43
  -1   1  12    1.23    0.35
   1   1  12    1.75    0.39
   2   0   0  123.24    2.67
   2   1   0  159.67    3.52
   2  -1   0  160.57    3.53
   2  -1   0  160.66    4.34
  -2   1   0  162.83    3.53
  -2   1   0  160.98    3.53
   2   1   0  166.00    3.53
  -2  -1   0  157.33    3.52
  -2   1   0  168.20    4.37
   2  -2   0   22.07    0.65
  -2   2   0   22.33    0.55
   2   2   0   21.07    0.64
   2  -2   0   22.50    0.56
   2   2   0   22.09    0.54
  -2  -2   0   22.04    0.64
  -2   2   0   22.38    0.57
  -2  -2   0   21.96    0.55
  -2   2   0   22.67    0.64
  -2  -3   0    2.33    0.15
  -2   3   0    2.61    0.15
   2   3   0    3.10    0.16
  -2  -3   0    3.16    0.16
   2   3   0    2.17    0.15
   2  -3   0    2.74    0.16
  -2  -4   0    0.70    0.10
  -2  -4   0    0.75    0.11
  -2   4   0    0.79    0.11
   2   4   0    0.75    0.11
   2  -4   0    0.68    0.11
   2  -4   0    0.75    0.12
   2  -5   0   23.37    0.69
   2   5   0   23.23    0.74
   2   5   0   23.32    0.67
  -2   5   0   24.26    0.67
   2  -5   0   23.98    0.77
  -2  -5   0   23.87    0.68
  -2  -6   0    5.72    0.31
   2   6   0    5.40    0.29
  -2   6   0    6.10    0.30
   2  -6   0    6.14    0.31
   2   7   0    0.22    0.15
  -2   7   0    0.04    0.13
  -2   8   0   -0.11    0.14
   2   8   0    0.16    0.16
   2   9   0    0.65    0.23
  -2   9   0    0.32    0.21
   2   0  -1   65.78    1.44
  -2   0  -1   67.24    1.78
   2   0   1   64.49    1.78
  -2   0   1   65.48    1.44
   2  -1   1    9.28    0.25
  -2  -1  -1    9.30    0.24
   2  -1   1    9.49    0.31
  -2  -1  -1    9.79    0.27
  -2   1   1    9.18    0.24
   2   1  -1    9.72    0.32
   2  -1   1    9.53    0.26
   2   1  -1    9.62    0.25
   2   1   1    9.41    0.24
  -2  -1   1    9.92    0.32
  -2   1  -1    9.52    0.25
  -2  -1   1    9.13    0.25
  -2  -1   1    9.61    0.25
   2   1   1    8.94    0.27
   2  -1  -1    9.17    0.24
   2   2  -1   57.68    1.33
   2  -2   1   60.85    1.35
  -2   2   1   58.60    1.33
  -2   2   1   58.49    1.33
  -2  -2  -1   57.15    1.33
   2  -2   1   59.89    1.65
   2   2  -1   55.23    1.63
   2  -2  -1   60.28    1.60
  -2   2  -1   59.15    1.34
   2   2   1   59.39    1.33
  -2   2  -1   61.53    1.64
   2   2   1   57.45    1.33
   2  -2  -1   58.95    1.33
  -2  -2   1   58.87    1.34
  -2  -2   1   57.69    1.64
   2   3  -1    8.52    0.35
  -2   3   1    8.89    0.28
   2  -3   1    8.68    0.34
  -2   3   1    9.02    0.28
   2  -3   1    8.99    0.30
  -2  -3  -1    8.84    0.29
  -2   3   1    9.04    0.28
   2   3  -1    8.61    0.29
   2   3   1    8.83    0.28
  -2  -3   1    8.53    0.33
  -2   3  -1    8.88    0.29
   2  -3  -1    8.98    0.29
   2  -3  -1    9.38    0.30
  -2  -3   1    9.07    0.30
   2   3   1    9.02    0.28
  -2  -4  -1    6.71    0.27
  -2   4   1    7.26    0.27
   2  -4   1    7.11    0.32
   2  -4   1    7.42    0.29
   2   4  -1    6.74    0.27
   2  -4  -1    6.58    0.27
   2  -4  -1    6.43    0.27
   2   4   1    6.98    0.27
  -2   4  -1    7.20    0.27
  -2  -4   1    6.59    0.30
  -2  -4   1    7.28    0.28
   2   5  -1    0.27    0.10
  -2   5   1    0.36    0.09
  -2  -5  -1    0.11    0.08
   2  -5   1    0.29    0.10
  -2   5  -1    0.22    0.09
  -2  -5   1    0.17    0.08
   2  -5  -1    0.14    0.09
   2  -6   1    4.02    0.28
  -2   6   1    3.77    0.25
   2   6  -1    3.96    0.26
   2  -6   1    3.84    0.26
  -2  -6   1    3.89    0.27
   2   6   1    4.02    0.25
  -2   6  -1    4.21    0.26
  -2   7   1    1.20    0.21
   2   7  -1    1.34    0.21
   2   7   1    1.18    0.21
  -2   7  -1    1.47    0.22
  -2   8   1    0.99    0.23
   2   8  -1    1.21    0.22
  -2   8  -1    1.10    0.23
   2   8   1    1.57    0.25
  -2   9   1   -0.15    0.20
  -2   9  -1    0.34    0.22
   2   9   1    0.51    0.23
  -2   0   2  208.21    5.36
  -2   0  -2  190.69    5.34
   2   0   2  187.61    5.34
   2   0  -2  208.57    5.36
   2   1  -2  138.43    3.02
   2  -1   2  138.50    3.02
   2  -1   2  138.57    3.76
   2  -1   2  138.74    3.02
  -2  -1   2  142.85    3.02
   2  -1  -2  139.33    3.73
   2   1   2  128.86    3.71
  -2   1  -2  138.34    3.02
  -2  -1   2  140.16    3.76
   2   2  -2    2.88    0.13
   2  -2   2    3.55    0.15
  -2  -2  -2    3.06    0.13
   2  -2   2    2.99    0.13
  -2   2   2    3.26    0.13
   2  -2   2    3.06    0.18
  -2  -2   2    3.50    0.18
  -2   2  -2    3.18    0.14
   2   2   2    3.27    0.13
  -2  -2   2    3.26    0.13
   2  -2  -2    3.15    0.13
  -2  -2   2    3.17    0.14
   2  -3   2   13.83    0.50
  -2   3   2   13.41    0.38
   2  -3   2   13.92    0.42
   2   3  -2   13.60    0.40
  -2  -3  -2   13.77    0.39
  -2   3   2   13.65    0.39
   2   3   2   13.44    0.39
  -2  -3   2   13.80    0.41
   2   3   2   13.81    0.39
  -2   3  -2   14.15    0.40
   2  -3  -2   14.36    0.41
   2  -3  -2   13.72    0.39
  -2  -3   2   13.82    0.50
   2  -4   2   19.37    0.56
   2  -4   2   18.63    0.66
  -2  -4  -2   18.75    0.53
  -2   4   2   17.87    0.51
   2   4  -2   18.84    0.54
  -2  -4   2   18.29    0.55
  -2   4  -2   18.21    0.53
   2   4   2   18.34    0.52
   2  -4  -2   18.70    0.53
  -2  -4   2   18.77    0.65
   2  -5   2    1.04    0.18
  -2   5   2    0.90    0.13
  -2  -5  -2    0.84    0.13
   2   5  -2    1.08    0.14
   2  -5   2    0.95    0.15
   2   5   2    1.07    0.14
  -2   5  -2    0.79    0.13
  -2  -5   2    0.67    0.16
  -2  -5   2    1.21    0.15
   2  -5  -2    0.77    0.12
  -2   6   2    9.52    0.39
   2  -6   2   10.20    0.42
   2  -6   2   10.24    0.48
   2   6  -2   10.27    0.41
  -2  -6   2    9.52    0.46
  -2   6  -2    9.42    0.40
  -2  -6   2    9.64    0.42
   2   6   2    9.86    0.39
   2  -7   2    0.33    0.19
   2   7  -2    0.67    0.17
   2  -7   2    0.46    0.16
  -2   7   2    0.61    0.17
   2   7   2    0.57    0.16
  -2   7  -2    0.58    0.17
  -2  -7   2    0.54    0.17
  -2   8   2   -0.20    0.15
   2   8   2    0.18    0.16
  -2   9   2    0.25    0.22
   2   9   2    0.34    0.22
   2   0  -3    1.82    0.13
  -2   0  -3    1.64    0.12
  -2   0   3    1.77    0.13
   2   0   3    1.71    0.13
   2  -1   3   47.38    1.35
  -2  -1  -3   41.16    1.29
   2   1  -3   46.90    1.04
   2  -1   3   45.58    1.04
  -2   1  -3   46.87    1.04
   2   1   3   43.58    1.30
  -2  -1   3   47.56    1.35
   2  -1  -3   47.36    1.32
  -2  -1   3   47.03    1.04
   2  -2   3    7.69    0.25
   2  -2   3    7.48    0.32
   2  -2   3    6.85    0.23
   2   2  -3    6.80    0.23
   2  -2  -3    6.94    0.27
  -2  -2   3    7.26    0.24
  -2   2  -3    6.92    0.23
  -2  -2   3    7.34    0.23
  -2  -2   3    7.59    0.32
  -2  -3  -3   18.14    0.48
   2  -3   3   18.10    0.52
  -2   3   3   18.30    0.48
   2  -3   3   18.41    0.65
   2   3  -3   17.85    0.50
  -2  -3   3   17.52    0.64
   2  -3  -3   18.17    0.48
  -2  -3   3   17.45    0.51
  -2   3  -3   18.52    0.50
   2   3   3   18.33    0.48
  -2  -4  -3    1.91    0.15
  -2   4   3    1.75    0.14
  -2   4   3    2.02    0.14
   2   4  -3    1.86    0.15
   2  -4   3    2.17    0.23
   2  -4   3    2.04    0.17
  -2  -4   3    2.22    0.21
   2   4   3    1.76    0.14
   2   4   3    1.70    0.14
   2  -4  -3    1.88    0.14
  -2   4  -3    1.85    0.15
  -2  -4   3    2.13    0.17
  -2   5   3    0.45    0.10
   2  -5   3    0.56    0.16
   2  -5   3    0.51    0.12
   2   5  -3    0.36    0.11
  -2  -5   3    0.50    0.12
  -2  -5   3    0.64    0.16
  -2   5  -3    0.44    0.11
   2   5   3    0.57    0.11
   2  -6   3    0.20    0.12
  -2   6   3    0.20    0.11
   2   6  -3    0.26    0.13
   2  -6   3    0.26    0.16
  -2  -6   3    0.49    0.17
   2   6   3    0.28    0.11
  -2  -6   3    0.13    0.12
  -2   6  -3    0.37    0.13
   2  -7   3    0.34    0.15
  -2   7   3    0.57    0.16
   2  -7   3    0.19    0.18
   2   7   3    0.66    0.17
  -2  -7   3    0.24    0.15
  -2   8   3    0.28    0.18
   2   8   3    0.00    0.15
   2   0   4   72.38    2.12
  -2   0   4   77.10    2.13
  -2  -1  -4    4.42    0.22
   2  -1   4    5.26    0.27
  -2   1   4    5.18    0.24
  -2  -1   4    5.32    0.27
   2   1   4    4.71    0.23
   2   2  -4   38.12    0.88
   2  -2   4   38.32    1.16
   2  -2   4   35.92    0.88
   2  -2   4   36.25    0.90
  -2  -2  -4   34.06    1.05
   2  -2  -4   37.44    1.10
  -2   2  -4   38.95    0.89
   2   2   4   34.51    1.06
  -2  -2   4   37.51    0.88
  -2  -2   4   37.82    1.16
   2  -3   4    8.04    0.40
   2  -3   4    8.30    0.30
   2   3  -4    8.18    0.29
  -2  -3   4    8.12    0.39
  -2  -3   4    7.93    0.29
  -2   3  -4    8.73    0.29
   2  -4   4    8.60    0.34
   2   4  -4    8.15    0.31
   2  -4   4    8.24    0.42
  -2   4  -4    7.88    0.31
   2   4   4    8.19    0.29
  -2  -4   4    8.13    0.42
  -2  -4   4    7.88    0.32
   2  -5   4    3.93    0.25
   2  -5   4    4.30    0.33
   2   5  -4    3.88    0.24
  -2  -5   4    3.75    0.31
  -2   5  -4    4.20    0.25
  -2  -5   4    4.20    0.26
  -2   6   4    2.33    0.22
   2  -6   4    3.01    0.26
   2  -6   4    3.21    0.34
  -2  -6   4    2.87    0.30
   2   6   4    3.15    0.23
  -2  -6   4    3.20    0.30
  -2   7   4    0.54    0.16
   2  -7   4    0.78    0.19
   2  -7   4    0.62    0.22
   2   7   4    0.76    0.17
  -2  -7   4    0.87    0.22
  -2  -7   4    0.76    0.19
   2  -8   4    0.08    0.17
  -2   8   4    0.01    0.17
  -2  -8   4    0.06    0.18
   2   8   4   -0.16    0.17
  -2   0   5   83.82    2.40
   2   0   5   83.52    2.40
   2  -1   5    2.97    0.23
  -2   1   5    2.72    0.20
  -2  -1   5    2.55    0.22
   2   1   5    2.41    0.20
   2   2  -5   37.72    0.88
   2  -2   5   34.14    0.88
   2  -2   5   37.38    1.19
  -2  -2   5   38.16    1.19
  -2   2  -5   37.25    0.89
  -2  -2   5   36.89    0.88
   2   2   5   35.08    1.10
   2  -3   5    2.50    0.15
   2  -3   5    3.06    0.18
   2  -3   5    2.75    0.26
   2   3  -5    2.80    0.16
  -2  -3   5    2.73    0.15
  -2  -3   5    3.06    0.18
  -2  -3   5    2.99    0.27
  -2   3  -5    2.97    0.17
   2  -4   5   13.41    0.59
   2  -4   5   12.97    0.45
  -2  -4   5   12.92    0.58
  -2  -4   5   12.30    0.44
   2  -5   5    1.99    0.28
   2  -5   5    1.75    0.22
  -2  -5   5    2.33    0.25
   2   5   5    2.00    0.16
  -2  -5   5    1.92    0.28
   2  -6   5    2.81    0.35
   2  -6   5    2.87    0.29
  -2   6   5    2.85    0.21
  -2  -6   5    2.89    0.30
   2   6   5    2.88    0.23
  -2  -6   5    3.02    0.35
  -2   7   5    0.62    0.16
   2  -7   5    0.25    0.23
   2  -7   5    0.32    0.16
  -2  -7   5    0.49    0.18
   2   7   5    0.49    0.16
  -2  -7   5    0.53    0.22
  -2   8   5    0.42    0.19
   2  -8   5    0.48    0.20
  -2  -8   5    0.59    0.22
   2   8   5    0.37    0.20
  -2   0   6    6.88    0.37
   2   0   6    7.47    0.38
   2  -1   6   10.15    0.47
  -2   1   6    9.86    0.44
  -2  -1   6    9.97    0.47
   2   1   6   10.04    0.45
   2  -2   6   11.28    0.50
  -2  -2   6   10.56    0.50
   2   2   6    9.32    0.42
   2  -3   6    1.74    0.25
   2   3   6    1.15    0.15
  -2  -3   6    1.83    0.26
   2  -4   6    5.21    0.28
   2  -4   6    5.84    0.41
  -2  -4   6    4.99    0.27
  -2  -4   6    6.10    0.41
   2  -5   6    2.94    0.36
   2  -5   6    2.19    0.24
  -2  -5   6    2.31    0.25
  -2  -5   6    2.81    0.35
   2  -6   6    3.85    0.42
   2  -6   6    3.52    0.34
  -2  -6   6    3.32    0.32
  -2  -6   6    3.36    0.40
   2  -7   6    2.64    0.40
  -2   7   6    2.21    0.23
   2  -7   6    2.40    0.30
  -2  -7   6    2.05    0.34
   2   7   6    2.30    0.23
  -2  -7   6    2.41    0.31
  -2   0   7   34.07    1.16
   2   0   7   35.30    1.18
  -2   1   7    1.03    0.20
   2  -1   7    1.40    0.23
   2   1   7    1.12    0.19
  -2  -1   7    1.11    0.22
   2  -2   7   12.52    0.59
   2   2   7   11.79    0.52
  -2  -2   7   12.28    0.59
   2  -3   7    4.58    0.37
   2   3   7    3.98    0.26
  -2  -3   7    4.00    0.23
  -2  -3   7    4.40    0.37
   2  -4   7    2.93    0.23
   2  -4   7    3.26    0.38
  -2  -4   7    3.46    0.39
  -2  -4   7    2.89    0.23
   2  -5   7    4.28    0.44
   2  -5   7    3.10    0.27
  -2  -5   7    3.47    0.27
  -2  -5   7    4.02    0.43
   2  -6   7    2.38    0.39
   2  -6   7    2.15    0.27
  -2  -6   7    2.05    0.34
  -2  -6   7    2.75    0.30
   2  -7   7    2.89    0.34
   2  -7   7    2.10    0.39
  -2  -7   7    1.90    0.28
  -2  -7   7    2.08    0.37
   2   0   8   13.23    0.62
  -2   0   8   12.76    0.61
   2  -1   8    0.90    0.24
  -2   1   8    1.38    0.23
   2   1   8    0.88    0.23
  -2  -1   8    1.30    0.25
   2  -2   8   14.36    0.70
  -2  -2   8   15.21    0.70
   2   2   8   13.67    0.61
   2  -3   8    0.24    0.22
  -2  -3   8    0.79    0.24
   2  -4   8   10.19    0.42
   2  -4   8   11.03    0.65
  -2  -4   8   10.63    0.63
  -2  -4   8   10.17    0.42
   2  -5   8    0.33    0.24
   2  -5   8    0.23    0.13
  -2  -5   8    0.33    0.23
  -2  -5   8    0.30    0.14
   2  -6   8    0.25    0.24
   2  -6   8    0.85    0.20
  -2  -6   8    0.24    0.15
  -2  -6   8    0.45    0.26
  -2   0   9   12.85    0.66
   2   0   9   13.78    0.68
   2  -1   9   -0.05    0.18
  -2   1   9    0.16    0.19
   2   1   9   -0.10    0.17
  -2  -1   9    0.20    0.20
   2  -2   9    4.73    0.45
  -2  -2   9    4.74    0.43
   2  -3   9    0.11    0.21
  -2  -3   9   -0.13    0.18
   2  -4   9    2.76    0.41
   2  -4   9    2.19    0.23
  -2  -4   9    2.70    0.41
   2  -5   9    0.31    0.25
   2  -5   9    0.27    0.14
  -2  -5   9    0.23    0.15
  -2  -5   9    0.48    0.27
   2  -6   9    1.06    0.22
  -2  -6   9    0.90    0.22
   2   0  10    6.06    0.49
  -2   0  10    5.93    0.49
   2  -1  10    1.50    0.33
  -2   1  10    1.68    0.31
  -2  -1  10    1.47    0.31
   2   1  10    1.65    0.32
   2  -2  10    2.65    0.39
  -2  -2  10    2.67    0.40
   2   2  10    2.60    0.34
   2  -3  10    1.39    0.34
  -2  -3  10    1.40    0.33
   2  -4  10    2.28    0.42
  -2  -4  10    2.84    0.44
   2  -5  10    0.60    0.18
  -2  -5  10    0.37    0.16
  -2   0  11    4.53    0.49
   2   0  11    4.85    0.51
   2  -1  11    0.75    0.29
  -2   1  11    0.30    0.23
   2   1  11    0.15    0.24
  -2  -1  11    0.25    0.25
   2  -2  11    2.79    0.43
  -2  -2  11    2.93    0.45
  -2   0  12    3.78    0.51
   2   0  12    5.30    0.56
   2  -1  12    0.88    0.34
  -2   1  12    0.59    0.29
   3   0   0    0.02    0.02
  -3   1   0  154.78    3.34
   3  -1   0  153.89    3.34
  -3  -1   0  150.47    3.33
  -3   1   0  152.06    4.11
  -3   1   0  150.77    3.33
   3   1   0  153.11    3.33
   3  -1   0  155.80    4.10
   3   2   0  597.03   13.08
   3  -2   0  614.59   13.07
  -3   2   0  619.59   16.14
  -3  -2   0  597.02   13.04
   3   2   0  574.87   16.08
  -3   2   0  615.75   13.14
   3  -2   0  607.50   16.10
  -3   3   0  132.91    2.93
   3  -3   0  132.87    3.57
   3   3   0  132.31    2.92
   3   3   0  121.16    3.55
   3  -3   0  133.86    2.94
  -3  -3   0  133.95    2.93
   3   4   0   24.25    0.65
   3  -4   0   24.01    0.66
   3   4   0   24.54    0.75
  -3   4   0   24.08    0.65
  -3  -4   0   24.41    0.66
   3  -4   0   23.26    0.76
  -3   5   0    6.59    0.30
  -3  -5   0    6.30    0.30
   3   5   0    7.37    0.30
   3  -5   0    7.63    0.33
   3  -5   0    5.87    0.30
   3  -6   0    0.61    0.15
  -3  -6   0    0.38    0.12
   3   6   0    0.57    0.14
   3  -6   0    0.40    0.13
  -3   6   0    0.55    0.13
  -3   7   0    1.57    0.22
   3   7   0    1.63    0.23
   3   8   0    0.58    0.18
  -3   8   0    0.10    0.16
   3   9   0    2.12    0.31
  -3   9   0    2.45    0.34
  -3   0   1   -0.08    0.02
  -3   0  -1   -0.05    0.02
  -3   0   1   -0.07    0.02
   3   0  -1   -0.05    0.02
   3   0   1   -0.06    0.02
   3   0   1   -0.09    0.02
   3   1  -1  370.13    7.96
   3   1  -1  374.35    9.81
   3  -1   1  363.99    8.01
   3  -1   1  370.38    8.01
  -3  -1  -1  362.12    7.92
  -3   1   1  373.12    7.94
  -3  -1  -1  366.73    9.81
   3  -1   1  373.39    9.89
   3  -1  -1  367.54    7.94
   3   1   1  362.02    7.94
  -3   1  -1  367.35    7.95
   3   1   1  356.40    7.93
   3   1   1  360.37    9.81
  -3  -1   1  364.37    7.96
  -3  -1   1  371.56    8.00
  -3   2   1  162.64    3.58
  -3   2   1  162.82    3.58
  -3  -2  -1  163.17    3.58
   3  -2   1  160.96    4.42
   3   2  -1  156.16    4.42
   3  -2   1  163.36    3.60
   3   2  -1  163.11    3.58
   3  -2  -1  164.86    3.58
  -3  -2   1  162.61    4.42
   3   2   1  161.70    3.58
  -3  -2   1  162.40    3.59
  -3   2  -1  167.74    3.59
   3   2   1  165.43    3.58
   3  -2  -1  168.95    4.38
   3   3  -1   11.67    0.35
  -3   3   1   11.79    0.35
  -3  -3  -1   12.00    0.36
   3  -3   1   12.10    0.37
   3  -3   1   11.22    0.42
  -3   3   1   11.30    0.36
  -3   3   1   11.32    0.35
  -3  -3   1   11.07    0.41
   3   3   1   11.97    0.35
   3  -3  -1   12.07    0.38
  -3  -3   1   11.68    0.36
  -3   3  -1   12.23    0.36
   3  -3  -1   12.08    0.36
   3   4  -1   48.13    1.18
  -3   4   1   48.98    1.17
   3  -4   1   48.15    1.43
   3  -4   1   47.85    1.20
  -3  -4  -1   49.11    1.18
  -3  -4   1   47.86    1.19
  -3   4  -1   48.36    1.18
   3  -4  -1   49.06    1.38
   3  -4  -1   48.25    1.19
  -3  -4   1   46.60    1.41
   3   4   1   49.25    1.18
  -3  -5  -1    7.25    0.31
  -3   5   1    6.72    0.29
   3  -5   1    7.09    0.32
   3   5  -1    7.10    0.31
   3  -5   1    7.55    0.36
  -3  -5   1    7.69    0.32
  -3  -5   1    6.46    0.33
   3  -5  -1    7.13    0.32
   3   5   1    7.57    0.30
   3  -5  -1    6.82    0.31
  -3   5  -1    7.44    0.32
   3   6  -1    1.18    0.18
   3  -6   1    0.71    0.15
  -3   6   1    1.06    0.16
   3  -6   1    1.00    0.19
  -3  -6   1    0.98    0.17
   3   6   1    1.02    0.17
  -3   6  -1    1.28    0.18
   3   7  -1    0.80    0.18
  -3   7   1    0.65    0.18
   3   7   1    0.67    0.18
  -3   7  -1    0.62    0.17
   3   8  -1    1.09    0.21
  -3   8   1    0.93    0.22
  -3   8  -1    1.30    0.25
   3   8   1    1.20    0.23
  -3   9   1   -0.14    0.20
   3   9   1   -0.23    0.17
  -3   9  -1   -0.27    0.17
  -3   0  -2   -0.03    0.03
   3   0  -2    0.01    0.05
   3   0   2    0.00    0.04
  -3  -1  -2   16.59    0.39
   3  -1   2   15.23    0.40
   3   1  -2   17.31    0.40
  -3  -1  -2   15.90    0.47
   3  -1   2   16.02    0.51
   3  -1   2   15.79    0.40
  -3  -1   2   15.98    0.40
   3   1   2   15.80    0.39
   3   1   2   13.88    0.47
  -3   1  -2   16.82    0.40
  -3  -1   2   15.98    0.52
  -3  -1   2   15.49    0.40
   3   2  -2   39.26    0.93
  -3  -2  -2   40.57    0.93
   3  -2   2   38.63    0.93
   3  -2   2   39.66    1.17
   3  -2   2   39.68    0.95
  -3   2   2   38.52    0.92
  -3  -2   2   39.68    0.94
  -3  -2   2   40.82    1.17
   3   2   2   39.01    0.92
  -3  -2   2   39.47    0.93
   3  -2  -2   39.59    0.92
  -3   2  -2   40.37    0.94
  -3   3   2   33.37    0.82
   3   3  -2   32.98    0.83
   3  -3   2   33.73    1.04
  -3   3   2   33.42    0.82
  -3  -3  -2   32.61    0.82
   3  -3   2   34.37    0.85
  -3  -3   2   34.23    0.85
   3   3   2   34.39    0.82
   3  -3  -2   33.48    0.83
  -3  -3   2   33.86    1.03
  -3   3  -2   33.15    0.84
   3  -3  -2   33.27    0.95
   3   3   2   33.52    0.82
   3  -4   2   11.81    0.41
  -3   4   2   12.29    0.38
  -3  -4  -2   11.90    0.39
   3  -4   2   12.76    0.50
   3   4  -2   12.23    0.40
  -3  -4   2   11.50    0.47
   3   4   2   12.31    0.39
  -3  -4   2   11.79    0.40
   3  -4  -2   11.99    0.39
  -3   4  -2   12.37    0.40
   3  -4  -2   12.89    0.41
   3   5  -2   12.49    0.43
   3  -5   2   12.93    0.53
  -3   5   2   12.04    0.41
  -3  -5  -2   12.31    0.43
   3  -5   2   12.75    0.45
  -3  -5   2   13.12    0.45
  -3  -5   2   12.15    0.50
  -3   5  -2   11.75    0.43
   3  -5  -2   11.55    0.42
   3   5   2   12.95    0.42
  -3   6   2    0.95    0.16
   3  -6   2    0.78    0.19
   3  -6   2    1.07    0.18
   3   6  -2    0.72    0.15
  -3  -6   2    0.43    0.16
  -3   6  -2    0.62    0.15
   3   6   2    0.80    0.15
  -3  -6   2    0.91    0.17
  -3   7   2    6.69    0.38
   3  -7   2    7.53    0.45
   3   7  -2    7.20    0.38
   3  -7   2    6.36    0.38
  -3  -7   2    6.97    0.39
   3   7   2    7.54    0.38
  -3   7  -2    7.25    0.39
  -3   8   2    1.69    0.27
   3   8   2    1.60    0.26
  -3   9   2    1.39    0.28
   3   9   2    1.65    0.29
   3   0   3   -0.05    0.04
  -3   0   3    0.02    0.05
   3  -1   3   48.46    1.09
  -3  -1  -3   43.55    1.32
   3  -1   3   47.59    1.38
   3   1  -3   47.50    1.08
  -3   1  -3   47.22    1.08
   3   1   3   46.14    1.34
  -3  -1   3   48.59    1.08
  -3  -1   3   49.31    1.39
   3  -2   3    0.41    0.07
   3  -2   3    0.04    0.08
   3  -2   3    0.26    0.05
   3   2  -3    0.21    0.06
  -3   2  -3    0.30    0.06
  -3  -2   3    0.45    0.10
  -3  -2   3    0.25    0.05
   3  -2  -3    0.20    0.06
  -3  -2   3    0.26    0.06
   3  -3   3    6.95    0.35
   3   3  -3    6.89    0.25
  -3   3   3    6.94    0.24
   3  -3   3    7.30    0.27
  -3  -3  -3    7.01    0.25
  -3   3  -3    6.82    0.26
   3   3   3    7.19    0.24
  -3  -3   3    7.31    0.27
   3  -3  -3    6.70    0.24
  -3  -3   3    7.09    0.34
  -3   4   3    5.90    0.24
   3  -4   3    6.10    0.28
  -3   4   3    6.22    0.24
  -3  -4  -3    5.79    0.25
   3  -4   3    5.81    0.34
   3   4  -3    5.57    0.25
  -3  -4   3    5.95    0.33
  -3  -4   3    6.11    0.27
   3  -4  -3    5.98    0.25
   3   4   3    5.94    0.25
   3   4   3    5.84    0.24
   3  -4  -3    6.29    0.23
  -3   4  -3    6.31    0.26
   3  -5   3    3.04    0.22
  -3   5   3    2.22    0.17
   3   5  -3    2.56    0.20
   3  -5   3    2.57    0.26
   3   5   3    3.08    0.19
  -3  -5   3    2.60    0.20
  -3   5  -3    2.53    0.20
  -3  -5   3    2.57    0.24
   3  -6   3    0.88    0.22
   3   6  -3    0.74    0.16
  -3   6   3    1.05    0.16
   3  -6   3    0.87    0.17
  -3   6  -3    0.86    0.16
  -3  -6   3    0.89    0.19
   3   6   3    0.60    0.14
  -3  -6   3    0.77    0.17
   3  -7   3    0.42    0.16
  -3   7   3    0.25    0.15
   3  -7   3    0.33    0.20
  -3  -7   3    0.01    0.14
   3   7   3    0.29    0.14
  -3   8   3    1.23    0.23
   3   8   3    1.42    0.25
  -3   0   4   -0.08    0.06
   3   0   4   -0.07    0.06
   3  -1   4   25.22    0.63
  -3  -1  -4   26.04    0.80
   3  -1   4   26.64    0.85
   3   1   4   24.90    0.81
  -3  -1   4   27.46    0.86
   3  -2   4    1.20    0.12
  -3  -2  -4    0.87    0.10
   3  -2   4    1.09    0.17
   3  -2   4    0.94    0.08
   3   2  -4    1.13    0.11
  -3   2  -4    1.07    0.10
   3   2   4    0.97    0.11
  -3  -2   4    0.88    0.15
  -3  -2   4    0.96    0.10
   3  -3   4    7.30    0.28
   3  -3   4    7.18    0.37
   3   3  -4    7.29    0.27
  -3  -3   4    7.06    0.37
  -3   3  -4    7.46    0.27
  -3  -3   4    7.33    0.28
   3   4  -4   16.44    0.50
  -3   4   4   16.32    0.47
   3  -4   4   16.03    0.52
   3  -4   4   16.64    0.66
   3   4   4   16.33    0.47
  -3  -4   4   16.62    0.52
  -3  -4   4   15.81    0.64
  -3   4  -4   16.27    0.50
   3   5  -4   15.57    0.54
   3  -5   4   15.28    0.54
   3  -5   4   16.57    0.68
  -3  -5   4   15.10    0.65
  -3   5  -4   15.71    0.52
  -3  -5   4   16.01    0.54
  -3   6   4    0.70    0.14
   3  -6   4    0.68    0.16
   3  -6   4    0.84    0.22
  -3  -6   4    0.87    0.17
  -3  -6   4    0.93    0.20
   3   6   4    0.96    0.16
   3  -7   4    6.14    0.38
   3  -7   4    6.45    0.47
  -3   7   4    5.70    0.34
  -3  -7   4    5.69    0.42
  -3  -7   4    5.96    0.38
   3   7   4    5.97    0.35
  -3   8   4    0.21    0.18
   3  -8   4    0.08    0.16
  -3  -8   4    0.65    0.23
   3   8   4    0.25    0.18
   3   0   5   -0.03    0.09
  -3   0   5    0.07    0.09
   3  -1   5   43.25    1.38
  -3   1   5   45.00    1.34
   3   1   5   45.02    1.35
  -3  -1   5   46.03    1.39
   3  -2   5    2.23    0.13
   3   2  -5    2.30    0.13
   3  -2   5    2.63    0.23
  -3  -2   5    2.41    0.23
  -3  -2   5    2.43    0.13
   3   2   5    2.17    0.18
  -3   2  -5    2.33    0.14
   3  -3   5    1.02    0.20
   3  -3   5    0.98    0.11
   3   3  -5    1.07    0.12
   3  -3   5    0.88    0.12
  -3   3  -5    1.25    0.14
  -3  -3   5    1.28    0.14
  -3  -3   5    0.99    0.11
  -3  -3   5    1.21    0.20
   3  -4   5    0.87    0.15
   3  -4   5    0.72    0.18
  -3  -4   5    0.82    0.19
  -3  -4   5    0.66    0.12
   3  -5   5    1.83    0.28
   3  -5   5    1.91    0.22
  -3  -5   5    1.68    0.21
   3   5   5    1.49    0.16
  -3  -5   5    1.54    0.26
  -3   6   5    1.88    0.19
   3  -6   5    2.55    0.27
   3  -6   5    2.63    0.34
  -3  -6   5    2.34    0.31
   3   6   5    2.42    0.21
  -3  -6   5    2.66    0.28
   3  -7   5    0.12    0.21
   3  -7   5   -0.10    0.12
  -3   7   5    0.15    0.13
  -3  -7   5    0.12    0.14
  -3  -7   5    0.18    0.19
   3   7   5   -0.03    0.13
  -3   8   5    0.25    0.17
   3  -8   5    0.01    0.16
  -3  -8   5    0.03    0.18
   3   8   5   -0.14    0.17
  -3   0   6   -0.04    0.09
   3   0   6   -0.16    0.09
   3  -1   6   10.10    0.47
  -3   1   6    9.73    0.43
  -3  -1   6   10.48    0.47
   3   1   6    9.93    0.44
   3  -2   6    9.16    0.45
   3  -2   6    7.96    0.28
   3   2   6    8.89    0.40
  -3  -2   6    9.23    0.46
   3  -3   6   13.49    0.60
   3   3   6   12.36    0.47
  -3  -3   6   13.92    0.61
   3  -4   6    6.31    0.42
   3  -4   6    6.11    0.30
  -3  -4   6    5.94    0.29
  -3  -4   6    5.43    0.40
   3  -5   6   23.78    0.95
   3  -5   6   22.91    0.74
  -3  -5   6   22.60    0.73
  -3  -5   6   23.82    0.94
   3  -6   6    0.36    0.22
   3  -6   6    0.08    0.13
  -3  -6   6    0.25    0.14
  -3  -6   6    0.05    0.18
   3  -7   6    5.93    0.41
   3  -7   6    7.37    0.57
  -3  -7   6    6.55    0.52
  -3  -7   6    6.15    0.41
  -3   0   7   -0.09    0.11
   3   0   7    0.00    0.13
  -3   1   7    2.54    0.25
   3  -1   7    3.44    0.30
  -3  -1   7    3.24    0.30
   3   1   7    3.26    0.28
   3  -2   7    5.31    0.38
   3   2   7    4.85    0.33
  -3  -2   7    5.21    0.38
   3  -3   7    1.49    0.16
   3  -3   7    1.42    0.26
  -3  -3   7    1.81    0.29
   3   3   7    1.57    0.20
  -3  -3   7    1.47    0.17
   3  -4   7    2.92    0.23
   3  -4   7    2.52    0.35
  -3  -4   7    2.80    0.22
  -3  -4   7    2.49    0.35
   3  -5   7    0.18    0.20
   3  -5   7    0.00    0.11
  -3  -5   7    0.19    0.13
  -3  -5   7   -0.25    0.17
   3  -6   7    1.33    0.23
   3  -6   7    1.64    0.33
  -3  -6   7    1.28    0.22
  -3  -6   7    1.48    0.31
   3  -7   7    0.18    0.16
   3  -7   7    0.43    0.29
  -3  -7   7    0.03    0.24
  -3  -7   7    0.06    0.17
   3   0   8    0.04    0.17
  -3   0   8    0.05    0.14
   3  -1   8   17.38    0.77
  -3   1   8   17.87    0.72
  -3  -1   8   18.16    0.77
   3   1   8   18.20    0.75
   3  -2   8    3.40    0.39
   3   2   8    3.26    0.32
  -3  -2   8    3.55    0.35
   3  -3   8    1.48    0.29
  -3  -3   8    2.08    0.33
   3  -4   8    8.37    0.56
   3  -4   8    7.86    0.36
  -3  -4   8    7.87    0.37
  -3  -4   8    8.70    0.56
   3  -5   8    4.31    0.47
   3  -5   8    3.65    0.29
  -3  -5   8    4.35    0.30
  -3  -5   8    3.62    0.44
   3  -6   8    0.19    0.26
   3  -6   8    0.04    0.14
  -3  -6   8    0.17    0.15
  -3  -6   8    0.40    0.25
   3   0   9   -0.05    0.17
  -3   0   9   -0.14    0.17
   3  -1   9    2.22    0.35
  -3   1   9    2.27    0.30
  -3  -1   9    2.34    0.35
   3  -2   9    4.03    0.44
  -3  -2   9    4.30    0.42
   3  -3   9    4.44    0.46
  -3  -3   9    4.89    0.46
   3  -4   9    0.36    0.27
   3  -4   9    0.05    0.10
  -3  -4   9    0.20    0.13
  -3  -4   9    0.18    0.22
   3  -5   9   -0.05    0.23
   3  -5   9    0.16    0.14
  -3  -5   9   -0.23    0.21
  -3  -5   9    0.18    0.14
   3  -6   9    0.31    0.16
  -3  -6   9    0.16    0.16
   3   0  10   -0.13    0.20
  -3   0  10   -0.18    0.19
  -3   1  10    7.71    0.51
   3  -1  10    7.37    0.55
   3   1  10    7.99    0.54
  -3  -1  10    7.84    0.55
   3  -2  10    3.86    0.46
  -3  -2  10    3.51    0.44
   3  -3  10    1.73    0.36
  -3  -3  10    1.52    0.33
   3  -4  10    1.82    0.37
  -3  -4  10    1.48    0.38
   3  -5  10    2.01    0.27
  -3  -5  10    2.52    0.29
   3   0  11    0.23    0.25
  -3   0  11    0.18    0.22
   3  -1  11    0.16    0.24
  -3   1  11    0.06    0.22
  -3  -1  11    0.08    0.24
   3   1  11    0.15    0.23
   3  -2  11    0.13    0.24
  -3  -2  11    0.29    0.25
  -3   0  12    0.07    0.26
   3   0  12   -0.16    0.26
   4   0   0  155.43    4.16
   4   0   0  155.13    3.39
   4  -1   0    3.40    0.14
   4   1   0    3.39    0.13
   4  -1   0    3.72    0.14
  -4   1   0    3.65    0.15
  -4  -1   0    3.21    0.13
  -4   2   0  176.08    3.76
   4   2   0  167.84    3.75
   4   2   0  164.02    4.61
  -4   2   0  166.66    4.60
  -4  -2   0  173.16    3.76
   4  -2   0  174.50    4.61
   4  -2   0  174.77    3.77
  -4   3   0    1.36    0.12
   4  -3   0    1.37    0.12
   4   3   0    1.53    0.12
  -4  -3   0    1.44    0.12
   4   4   0    8.64    0.33
  -4   4   0    9.12    0.33
   4   4   0    9.49    0.33
  -4  -4   0    9.21    0.33
   4  -4   0    9.25    0.34
   4  -4   0    9.78    0.38
  -4  -5   0    0.85    0.14
   4  -5   0    0.50    0.13
  -4   5   0    0.42    0.14
   4  -5   0    0.92    0.15
   4   5   0    0.83    0.13
   4  -6   0    0.17    0.14
  -4  -6   0    0.54    0.13
   4   6   0    0.48    0.14
  -4   6   0    0.20    0.12
   4  -6   0    0.29    0.12
   4   7   0    3.55    0.30
  -4   7   0    3.20    0.29
  -4   8   0   -0.06    0.15
   4   8   0    0.17    0.15
  -4   9   0   -0.11    0.19
   4   9   0   -0.03    0.18
  -4   0   1  109.95    2.42
   4   0  -1  108.94    2.42
   4   0   1  112.06    2.42
   4   0   1  111.63    2.98
  -4   0  -1  109.13    2.97
  -4   1   1   10.06    0.28
   4  -1   1   10.09    0.30
   4  -1   1   10.23    0.34
   4  -1   1   10.22    0.29
  -4  -1  -1   10.42    0.28
   4   1  -1   10.16    0.28
   4   1   1   10.51    0.31
  -4  -1   1   10.07    0.28
   4   1   1    9.87    0.27
  -4   1  -1   10.15    0.28
  -4  -1   1   10.38    0.28
   4  -1  -1   10.29    0.28
   4   1   1   10.28    0.28
  -4  -2  -1   95.94    2.10
   4  -2   1   93.44    2.11
  -4   2   1   94.93    2.10
  -4   2   1   93.93    2.09
   4   2  -1   94.83    2.10
   4   2  -1   92.88    2.59
   4  -2   1   91.47    2.58
  -4  -2   1   94.24    2.11
  -4   2  -1   93.69    2.10
   4   2   1   94.07    2.10
   4   2   1   93.71    2.09
   4  -2  -1   94.92    2.10
   4  -2  -1   92.30    2.54
   4   2   1   92.68    2.52
  -4   3   1    7.56    0.27
   4  -3   1    7.81    0.28
  -4  -3  -1    7.52    0.27
   4  -3   1    7.53    0.32
   4   3  -1    7.73    0.27
  -4   3   1    7.88    0.26
  -4  -3   1    7.68    0.27
   4  -3  -1    7.45    0.28
  -4  -3   1    7.28    0.30
   4   3   1    7.92    0.27
   4  -3  -1    7.36    0.27
  -4   3  -1    7.54    0.27
   4  -4   1   59.84    1.74
   4   4  -1   59.98    1.43
   4  -4   1   59.22    1.45
  -4   4   1   58.95    1.42
  -4  -4  -1   60.35    1.43
  -4  -4   1   58.41    1.71
   4  -4  -1   60.03    1.44
  -4   4  -1   59.84    1.43
   4   4   1   59.18    1.42
  -4  -4   1   58.50    1.44
   4  -4  -1   62.29    1.70
   4  -5   1   13.04    0.51
  -4  -5  -1   12.20    0.44
  -4   5   1   12.46    0.43
   4  -5   1   12.60    0.45
   4   5  -1   12.25    0.43
   4  -5  -1   12.06    0.44
   4   5   1   13.48    0.44
  -4  -5   1   12.04    0.48
  -4  -5   1   12.45    0.44
   4  -5  -1   12.62    0.47
  -4   5  -1   12.34    0.44
   4   6  -1   15.20    0.54
   4  -6   1   15.39    0.55
  -4   6   1   14.94    0.53
   4  -6   1   15.31    0.62
   4   6   1   16.01    0.54
  -4   6  -1   15.96    0.54
  -4  -6   1   14.63    0.54
   4   7  -1    5.43    0.35
  -4   7   1    5.39    0.34
   4   7   1    5.26    0.34
  -4   7  -1    5.26    0.34
   4   8  -1    2.62    0.30
  -4   8   1    2.96    0.32
   4   8   1    2.73    0.31
  -4   8  -1    2.84    0.32
  -4   9   1    0.58    0.25
   4   9   1    1.44    0.29
   4   0   2   24.34    0.56
  -4   0   2   23.93    0.55
  -4   0  -2   22.94    0.69
   4   0   2   21.85    0.70
   4   0  -2   23.84    0.55
   4  -1   2   55.41    1.27
  -4   1   2   56.09    1.26
  -4  -1  -2   54.68    1.53
   4   1  -2   56.73    1.26
   4  -1   2   55.29    1.27
  -4  -1  -2   55.78    1.26
   4  -1   2   56.38    1.58
   4   1   2   52.51    1.54
  -4   1  -2   56.15    1.27
  -4  -1   2   56.69    1.26
   4  -1  -2   56.43    1.25
  -4  -1   2   57.39    1.27
   4   2  -2   65.59    1.49
  -4   2   2   65.01    1.49
   4  -2   2   64.51    1.51
   4  -2   2   64.77    1.86
  -4  -2  -2   66.29    1.49
   4   2   2   64.63    1.48
  -4  -2   2   65.77    1.49
   4   2   2   66.50    1.49
  -4   2  -2   65.37    1.50
   4  -2  -2   66.11    1.49
  -4  -2   2   64.68    1.86
  -4  -2   2   65.69    1.50
  -4  -3  -2   38.14    0.94
   4  -3   2   38.58    1.18
   4  -3   2   39.08    0.97
   4   3  -2   38.83    0.95
  -4   3   2   37.49    0.93
  -4   3   2   37.13    0.94
   4   3   2   39.23    0.94
   4  -3  -2   39.40    0.95
   4  -3  -2   39.22    1.09
  -4   3  -2   39.65    0.96
  -4  -3   2   38.54    1.17
   4   3   2   39.30    0.94
  -4  -3   2   38.67    0.96
  -4  -4  -2    6.21    0.26
   4  -4   2    6.55    0.28
  -4   4   2    6.57    0.26
   4  -4   2    6.85    0.34
  -4   4   2    6.38    0.26
   4   4  -2    6.32    0.27
  -4  -4   2    6.41    0.32
  -4  -4   2    6.03    0.27
  -4   4  -2    6.46    0.27
   4  -4  -2    6.37    0.26
   4  -4  -2    6.68    0.27
   4   4   2    6.23    0.26
  -4  -5  -2    0.82    0.13
  -4   5   2    0.81    0.13
   4  -5   2    0.92    0.15
   4   5  -2    0.97    0.14
   4  -5   2    0.88    0.18
  -4   5  -2    0.88    0.14
   4   5   2    0.54    0.11
  -4  -5   2    0.80    0.14
   4  -5  -2    0.91    0.12
   4  -5  -2    0.66    0.13
  -4  -5   2    0.64    0.15
   4   6  -2    4.79    0.29
   4  -6   2    4.41    0.34
   4  -6   2    3.92    0.28
  -4   6   2    3.66    0.26
   4   6   2    4.34    0.27
  -4  -6   2    3.95    0.30
  -4  -6   2    3.83    0.28
  -4   6  -2    4.00    0.27
   4  -7   2    3.49    0.35
  -4   7   2    3.66    0.29
   4   7  -2    3.50    0.30
   4  -7   2    2.52    0.28
  -4   7  -2    3.62    0.30
   4   7   2    3.68    0.30
  -4  -7   2    2.93    0.29
  -4   8   2    0.00    0.16
   4   8   2    0.27    0.17
   4   0   3   28.02    0.85
  -4  -1  -3    2.68    0.14
   4  -1   3    2.98    0.13
   4  -1   3    3.01    0.19
   4  -1   3    3.08    0.13
   4   1  -3    2.96    0.12
  -4  -1   3    2.98    0.18
  -4   1  -3    2.80    0.13
   4   1   3    2.79    0.16
  -4  -1   3    3.08    0.12
   4   2  -3   50.85    1.17
   4  -2   3   50.06    1.48
   4  -2   3   48.59    1.17
  -4  -2  -3   48.83    1.38
  -4  -2  -3   51.60    1.16
   4  -2   3   50.09    1.18
  -4  -2   3   51.59    1.49
   4   2   3   51.57    1.15
  -4   2  -3   51.19    1.18
   4   2   3   46.95    1.40
  -4  -2   3   49.96    1.17
  -4  -2   3   49.58    1.18
   4  -3   3    3.87    0.26
   4   3  -3    4.10    0.19
   4  -3   3    4.20    0.20
  -4   3   3    3.98    0.18
  -4  -3  -3    4.02    0.19
  -4  -3   3    4.08    0.25
   4   3   3    4.14    0.18
   4  -3  -3    4.36    0.18
  -4  -3   3    4.31    0.20
  -4   3  -3    4.38    0.20
   4   4  -3   21.52    0.61
   4  -4   3   22.75    0.64
   4  -4   3   21.83    0.78
  -4   4   3   20.56    0.58
  -4   4   3   20.85    0.59
  -4  -4   3   21.02    0.76
  -4  -4   3   21.79    0.63
   4  -4  -3   21.31    0.65
  -4   4  -3   21.93    0.62
   4   4   3   21.45    0.59
   4  -4  -3   21.27    0.59
   4   4   3   21.64    0.60
   4   5  -3    2.19    0.18
   4  -5   3    2.41    0.27
   4  -5   3    2.34    0.22
  -4   5   3    1.99    0.16
   4   5   3    2.15    0.18
  -4   5  -3    2.23    0.21
  -4  -5   3    2.11    0.19
  -4  -5   3    2.07    0.23
   4  -6   3    1.83    0.23
   4  -6   3    2.01    0.29
   4   6  -3    2.08    0.23
  -4   6   3    1.91    0.20
  -4   6  -3    2.22    0.24
  -4  -6   3    2.00    0.25
  -4  -6   3    1.90    0.24
   4   6   3    1.77    0.21
   4  -7   3   -0.13    0.18
   4  -7   3    0.24    0.14
  -4   7   3    0.09    0.13
   4   7   3    0.15    0.14
  -4  -7   3    0.34    0.16
  -4   8   3   -0.02    0.16
   4   8   3    0.32    0.18
  -4   0   4   15.72    0.55
   4   0   4   15.55    0.55
   4  -1   4    2.32    0.12
   4  -1   4    2.18    0.19
   4   1   4    2.09    0.17
  -4  -1   4    2.55    0.19
   4  -2   4   14.78    0.42
   4  -2   4   15.27    0.43
   4  -2   4   15.25    0.57
   4   2  -4   15.16    0.42
  -4   2  -4   14.83    0.42
  -4  -2   4   15.53    0.58
  -4  -2   4   15.05    0.42
  -4  -2   4   14.94    0.43
   4   2   4   14.84    0.50
   4   3  -4   11.33    0.36
   4  -3   4   10.67    0.37
   4  -3   4   10.96    0.49
   4   3   4   11.20    0.33
  -4   3  -4   10.82    0.36
  -4  -3   4   10.83    0.36
  -4  -3   4   10.67    0.35
  -4  -3   4   11.36    0.48
   4  -4   4    1.63    0.23
   4   4  -4    1.47    0.16
   4  -4   4    1.37    0.16
  -4   4  -4    1.53    0.16
   4  -4  -4    1.25    0.12
  -4  -4   4    1.68    0.18
  -4  -4   4    1.54    0.22
   4   4   4    1.21    0.13
   4  -5   4    2.82    0.31
   4  -5   4    2.57    0.24
   4   5   4    2.20    0.18
  -4   5  -4    2.12    0.21
  -4  -5   4    2.38    0.24
  -4  -5   4    2.31    0.27
  -4   6   4    1.93    0.20
   4  -6   4    2.28    0.32
   4  -6   4    2.38    0.26
   4   6   4    2.01    0.21
  -4  -6   4    2.66    0.27
  -4  -6   4    2.40    0.29
   4  -7   4    0.31    0.15
  -4   7   4    0.61    0.16
   4  -7   4    0.96    0.25
   4   7   4    0.61    0.16
  -4  -7   4    0.50    0.19
  -4  -7   4    0.45    0.18
  -4   8   4    0.01    0.16
   4  -8   4   -0.02    0.15
  -4  -8   4   -0.11    0.16
   4   8   4   -0.02    0.17
  -4   0   5   32.52    1.02
   4   0   5   30.92    1.01
   4  -1   5    5.95    0.33
  -4  -1   5    6.22    0.33
   4   1   5    5.77    0.30
   4  -2   5   16.54    0.64
   4   2  -5   16.43    0.45
   4  -2   5   15.89    0.45
  -4  -2   5   16.81    0.64
  -4   2  -5   16.47    0.45
   4   2   5   15.38    0.56
  -4  -2   5   16.53    0.45
   4  -3   5    3.27    0.28
   4  -3   5    3.44    0.18
   4   3  -5    3.65    0.19
   4  -3   5    3.84    0.20
  -4   3  -5    3.64    0.19
  -4  -3   5    3.67    0.20
  -4  -3   5    3.47    0.18
  -4  -3   5    3.94    0.29
   4  -4   5    6.86    0.42
   4  -4   5    7.02    0.31
  -4  -4   5    5.96    0.29
  -4  -4   5    6.59    0.40
   4  -5   5    6.69    0.34
   4  -5   5    6.73    0.45
  -4  -5   5    6.41    0.33
  -4  -5   5    6.40    0.42
   4  -6   5    3.02    0.29
  -4   6   5    2.94    0.22
   4  -6   5    3.17    0.37
  -4  -6   5    3.15    0.35
  -4  -6   5    2.92    0.30
   4   6   5    3.09    0.24
   4  -7   5    1.64    0.25
   4  -7   5    2.23    0.36
  -4   7   5    1.52    0.21
  -4  -7   5    1.98    0.28
   4   7   5    1.39    0.21
  -4  -7   5    1.52    0.29
  -4   8   5    1.09    0.22
   4  -8   5    1.46    0.27
  -4  -8   5    1.65    0.29
   4   8   5    0.85    0.22
   4   0   6    0.36    0.14
  -4   0   6    0.49    0.13
   4  -1   6    0.29    0.12
   4   1   6    0.14    0.11
  -4  -1   6    0.02    0.09
   4  -2   6    1.47    0.11
   4  -2   6    1.73    0.24
   4   2   6    1.77    0.20
  -4  -2   6    1.94    0.26
   4  -3   6    1.23    0.23
   4   3   6    1.05    0.15
  -4  -3   6    1.44    0.24
   4  -4   6   -0.13    0.14
   4  -4   6    0.03    0.09
  -4  -4   6    0.16    0.10
  -4  -4   6    0.03    0.15
   4  -5   6    1.08    0.19
   4  -5   6    1.72    0.29
  -4  -5   6    1.23    0.26
  -4  -5   6    1.47    0.21
   4  -6   6    0.32    0.14
   4  -6   6    0.43    0.24
   4   6   6    0.52    0.13
  -4  -6   6    0.42    0.22
  -4  -6   6    0.49    0.19
  -4   7   6    0.39    0.15
   4  -7   6    0.18    0.16
   4  -7   6    0.12    0.23
  -4  -7   6    0.42    0.24
   4   7   6    0.29    0.15
  -4  -7   6    0.24    0.17
   4   0   7   26.30    0.94
  -4   0   7   26.22    0.94
   4  -1   7    1.18    0.21
  -4  -1   7    1.53    0.24
   4   1   7    1.13    0.20
   4  -2   7   17.38    0.73
  -4  -2   7   17.19    0.73
   4   2   7   16.56    0.66
   4  -3   7    2.87    0.35
   4  -3   7    2.26    0.18
  -4  -3   7    2.90    0.35
   4   3   7    2.53    0.25
  -4  -3   7    2.23    0.18
   4  -4   7    7.66    0.50
   4  -4   7    7.70    0.36
  -4  -4   7    7.37    0.50
  -4  -4   7    7.71    0.35
   4  -5   7    0.29    0.21
   4  -5   7   -0.01    0.13
  -4  -5   7   -0.01    0.20
  -4  -5   7    0.17    0.13
   4  -6   7    0.94    0.28
   4  -6   7    0.94    0.21
  -4  -6   7    1.03    0.29
  -4  -6   7    1.14    0.21
   4  -7   7    1.29    0.25
   4  -7   7    1.27    0.34
  -4  -7   7    1.81    0.29
  -4  -7   7    0.98    0.31
   4   0   8    1.21    0.24
  -4   0   8    1.58    0.25
   4  -1   8    5.40    0.43
   4   1   8    5.68    0.41
  -4  -1   8    6.22    0.43
   4  -2   8    1.74    0.30
   4   2   8    1.46    0.27
  -4  -2   8    1.87    0.29
   4  -3   8   14.47    0.72
  -4  -3   8   14.66    0.72
   4  -4   8    4.08    0.42
   4  -4   8    3.07    0.25
  -4  -4   8    3.51    0.42
  -4  -4   8    3.71    0.26
   4  -5   8    1.05    0.29
   4  -5   8    0.32    0.14
  -4  -5   8    0.88    0.19
  -4  -5   8    0.93    0.28
   4  -6   8    0.44    0.28
   4  -6   8    0.36    0.16
  -4  -6   8    0.18    0.25
  -4  -6   8    0.49    0.19
  -4   0   9   -0.11    0.15
   4   0   9   -0.04    0.19
   4  -1   9    0.34    0.24
  -4  -1   9    0.13    0.19
   4  -2   9    0.35    0.22
  -4  -2   9    1.65    0.30
   4  -3   9    0.12    0.20
  -4  -3   9    0.13    0.20
   4  -4   9    4.95    0.50
   4  -4   9    4.33    0.28
  -4  -4   9    4.37    0.29
  -4  -4   9    4.53    0.51
   4  -5   9    0.21    0.25
   4  -5   9   -0.09    0.13
  -4  -5   9    0.00    0.13
  -4  -5   9   -0.11    0.23
  -4   0  10    0.35    0.21
   4   0  10    0.52    0.23
   4  -1  10    0.14    0.23
   4   1  10   -0.04    0.21
  -4  -1  10    0.52    0.23
   4  -2  10    0.33    0.25
  -4  -2  10    0.32    0.23
   4  -3  10    1.62    0.35
  -4  -3  10    1.83    0.34
   4  -4  10   -0.06    0.23
  -4  -4  10   -0.17    0.22
  -4   0  11    5.84    0.51
   4   0  11    5.48    0.53
   4  -1  11    0.37    0.27
  -4  -1  11    0.23    0.23
   4   1  11    0.31    0.26
   4  -2  11    2.01    0.38
  -4  -2  11    1.99    0.39
   5   0   0    0.25    0.05
   5   0   0    0.26    0.05
  -5  -1   0    0.70    0.07
   5   1   0    0.62    0.07
   5  -1   0    0.66    0.07
   5  -1   0    0.80    0.08
   5   2   0   26.73    0.66
  -5  -2   0   26.75    0.67
   5  -2   0   26.37    0.79
  -5   2   0   26.60    0.67
   5  -2   0   27.20    0.68
   5  -3   0   30.04    0.92
  -5  -3   0   30.80    0.78
  -5   3   0   31.08    0.78
   5  -3   0   30.46    0.79
   5   3   0   31.28    0.78
  -5   4   0   -0.04    0.06
   5   4   0   -0.02    0.06
   5  -4   0   -0.04    0.08
   5  -4   0   -0.05    0.07
   5   4   0    0.01    0.07
  -5  -4   0    0.06    0.07
  -5   5   0   -0.16    0.08
   5  -5   0    0.14    0.12
  -5  -5   0    0.10    0.09
   5  -5   0   -0.09    0.09
   5   5   0    0.09    0.09
  -5  -6   0    1.91    0.22
   5  -6   0    2.05    0.22
  -5   6   0    2.35    0.24
   5   6   0    1.76    0.21
   5  -6   0    2.23    0.24
  -5   7   0   -0.16    0.13
   5   7   0   -0.15    0.12
  -5   8   0    1.24    0.23
   5   8   0    1.61    0.25
  -5   9   0    0.92    0.27
   5   9   0    0.76    0.23
   5   0  -1   -0.05    0.03
   5   0   1   -0.03    0.03
  -5   0   1   -0.02    0.03
   5   0   1   -0.03    0.03
  -5   0  -1    0.02    0.03
   5   1  -1   74.77    1.71
  -5  -1  -1   75.85    1.71
   5  -1   1   75.83    1.72
  -5   1   1   75.70    1.71
   5  -1   1   77.71    2.11
   5   1   1   75.01    1.71
   5   1   1   76.00    2.07
  -5  -1   1   78.82    1.72
  -5  -1   1   77.83    1.72
   5  -1  -1   76.52    1.71
   5   1   1   75.21    1.71
  -5  -2  -1    7.32    0.24
   5   2  -1    7.07    0.24
   5  -2   1    6.92    0.29
  -5   2   1    7.04    0.24
   5  -2   1    7.49    0.25
  -5   2   1    7.09    0.24
   5  -2  -1    7.01    0.26
   5   2   1    7.21    0.24
  -5   2  -1    7.48    0.25
   5   2   1    7.22    0.23
  -5  -2   1    7.33    0.25
   5  -2  -1    7.33    0.24
   5   2   1    6.91    0.24
   5  -3   1   31.04    0.80
  -5  -3  -1   30.26    0.78
   5   3  -1   31.32    0.79
  -5   3   1   30.66    0.78
   5  -3   1   30.54    0.95
   5  -3  -1   30.76    0.91
  -5   3  -1   31.71    0.79
   5   3   1   30.47    0.78
  -5  -3   1   30.56    0.79
   5  -3  -1   30.87    0.78
   5  -4   1    8.54    0.33
   5   4  -1    8.49    0.32
  -5  -4  -1    8.58    0.32
  -5   4   1    8.59    0.32
   5  -4   1    8.76    0.38
   5  -4  -1    8.67    0.35
  -5  -4   1    8.06    0.32
   5   4   1    8.50    0.32
   5  -4  -1    8.14    0.32
  -5   4  -1    8.30    0.32
  -5   5   1    2.43    0.20
  -5  -5  -1    3.00    0.21
   5   5  -1    2.95    0.22
   5  -5   1    2.87    0.22
   5  -5   1    3.43    0.26
   5  -5  -1    3.23    0.22
  -5  -5   1    2.94    0.22
  -5   5  -1    2.64    0.21
   5   5   1    3.65    0.23
   5  -5  -1    3.12    0.23
  -5   6   1    3.54    0.25
   5   6  -1    3.78    0.27
   5  -6   1    3.93    0.32
   5  -6   1    3.86    0.27
   5   6   1    3.91    0.27
  -5   6  -1    4.07    0.27
  -5  -6   1    3.64    0.27
   5   7  -1    4.51    0.32
  -5   7   1    3.95    0.31
  -5   7  -1    4.34    0.32
   5   7   1    4.01    0.32
  -5   8   1    0.76    0.21
   5   8  -1    0.87    0.22
   5   8   1    0.94    0.22
  -5   8  -1    0.57    0.20
  -5   0   2   -0.02    0.03
  -5   0  -2    0.00    0.04
   5   0   2    0.01    0.03
  -5   0   2    0.02    0.03
   5   0   2   -0.02    0.04
   5   0  -2    0.00    0.03
   5   1  -2   69.89    1.51
   5  -1   2   64.91    1.52
  -5   1   2   67.80    1.51
  -5  -1  -2   67.78    1.51
   5  -1   2   67.95    1.53
  -5  -1  -2   67.81    1.83
   5  -1   2   63.98    1.88
  -5  -1   2   67.29    1.51
  -5  -1   2   67.62    1.52
   5   1   2   64.02    1.84
   5  -1  -2   68.27    1.51
   5   1   2   66.36    1.51
   5  -2   2   54.95    1.27
  -5  -2  -2   53.62    1.24
   5  -2   2   52.76    1.55
   5   2  -2   52.50    1.25
  -5   2   2   52.50    1.24
   5   2   2   53.39    1.24
   5  -2  -2   55.52    1.25
   5   2   2   53.45    1.48
   5   2   2   53.02    1.24
  -5   2  -2   54.14    1.25
  -5  -2   2   53.68    1.26
   5   3  -2   63.82    1.53
  -5   3   2   65.33    1.52
  -5  -3  -2   65.24    1.53
   5  -3   2   66.75    1.90
   5  -3   2   64.54    1.55
   5  -3  -2   65.47    1.82
   5   3   2   67.75    1.53
  -5  -3   2   67.66    1.89
  -5  -3   2   66.28    1.55
  -5   3  -2   65.46    1.54
   5  -3  -2   64.73    1.53
  -5   4   2    8.16    0.31
   5  -4   2    9.19    0.41
   5   4  -2    8.81    0.33
  -5   4   2    8.11    0.31
   5  -4   2    9.03    0.34
  -5  -4  -2    8.54    0.32
   5  -4  -2    8.58    0.32
   5  -4  -2    8.51    0.33
  -5  -4   2    8.68    0.38
  -5  -4   2    8.00    0.33
  -5   4  -2    9.10    0.33
   5   4   2    8.49    0.32
  -5  -5  -2    3.24    0.23
   5  -5   2    2.91    0.27
   5  -5   2    3.37    0.23
   5   5  -2    3.06    0.22
  -5   5   2    3.02    0.20
  -5  -5   2    2.95    0.24
   5  -5  -2    3.16    0.21
   5   5   2    3.12    0.22
  -5   5  -2    2.80    0.21
  -5  -5   2    2.92    0.22
  -5   6   2    0.30    0.13
   5  -6   2    0.21    0.18
   5  -6   2    0.29    0.13
   5   6  -2    0.14    0.13
  -5  -6   2    0.38    0.15
  -5   6  -2    0.52    0.14
   5   6   2    0.48    0.14
  -5  -6   2    0.32    0.14
   5   7  -2    1.23    0.21
  -5   7   2    1.02    0.20
   5  -7   2    0.86    0.18
   5  -7   2    1.13    0.24
   5   7   2    1.19    0.21
  -5  -7   2    1.23    0.22
  -5   7  -2    0.93    0.19
  -5   8   2    2.40    0.29
   5   8   2    2.10    0.28
   5   0   3    0.01    0.06
  -5   0   3   -0.05    0.03
   5   0  -3   -0.10    0.03
   5  -1   3   13.48    0.36
   5  -1   3   12.99    0.36
   5   1  -3   12.73    0.35
   5  -1   3   12.74    0.46
  -5  -1  -3   12.50    0.35
  -5  -1  -3   12.43    0.41
  -5  -1   3   13.11    0.36
  -5  -1   3   13.33    0.35
   5   1   3   12.18    0.43
  -5  -2  -3   36.83    1.02
   5  -2   3   36.80    0.89
   5  -2   3   34.80    1.12
   5   2  -3   36.49    0.88
  -5  -2  -3   37.30    0.87
   5  -2   3   36.55    0.90
   5  -2  -3   36.09    0.86
   5   2   3   35.06    1.04
  -5  -2   3   35.92    1.12
  -5   2  -3   36.47    0.89
  -5  -2   3   37.13    0.88
   5   2   3   36.65    0.87
  -5  -2   3   36.92    0.89
   5  -3   3    1.34    0.14
   5  -3   3    1.27    0.18
   5   3  -3    1.13    0.12
  -5  -3  -3    1.01    0.11
  -5   3   3    1.21    0.12
  -5   3  -3    1.00    0.12
   5   3   3    1.04    0.11
  -5  -3   3    1.14    0.13
  -5  -3   3    1.28    0.17
   5   3   3    0.97    0.11
   5  -3  -3    0.79    0.10
   5  -4   3    1.70    0.23
   5  -4   3    1.53    0.17
  -5   4   3    1.41    0.14
  -5  -4  -3    1.22    0.14
  -5   4   3    1.22    0.13
   5   4  -3    1.27    0.15
   5   4   3    1.24    0.14
   5  -4  -3    1.41    0.14
   5  -4  -3    1.55    0.13
  -5  -4   3    1.74    0.17
  -5   4  -3    1.40    0.16
  -5  -4   3    1.42    0.20
   5   4   3    1.49    0.15
   5  -5   3    0.36    0.12
   5  -5   3    0.25    0.15
  -5   5   3    0.23    0.09
   5   5  -3    0.22    0.10
  -5  -5   3    0.13    0.12
   5   5   3    0.13    0.09
  -5   5  -3    0.18    0.10
  -5  -5   3    0.03    0.09
  -5   6   3    0.17    0.11
   5   6  -3   -0.09    0.12
   5  -6   3    0.01    0.10
   5  -6   3   -0.25    0.16
  -5   6  -3    0.19    0.12
  -5  -6   3    0.06    0.14
  -5  -6   3    0.00    0.12
   5   6   3    0.03    0.11
  -5   7   3    1.48    0.22
   5  -7   3    1.09    0.26
   5  -7   3    1.01    0.20
  -5  -7   3    0.82    0.19
   5   7   3    1.47    0.23
  -5   8   3    0.20    0.17
   5   8   3   -0.14    0.14
   5   0   4   -0.04    0.06
   5  -1   4   53.59    1.57
   5   1  -4   52.40    1.22
   5  -1   4   51.12    1.23
  -5  -1   4   54.09    1.57
   5   1   4   53.12    1.53
   5  -2   4    8.31    0.29
   5  -2   4    8.31    0.39
  -5  -2  -4    8.58    0.27
   5   2  -4    8.50    0.28
   5   2   4    8.23    0.33
  -5  -2   4    8.57    0.39
  -5  -2   4    8.65    0.29
  -5  -2   4    8.70    0.28
  -5   2  -4    8.08    0.28
   5   3  -4   27.18    0.73
   5  -3   4   28.09    0.75
   5  -3   4   27.78    0.96
  -5  -3   4   28.64    0.73
  -5  -3   4   28.43    0.95
  -5   3  -4   28.25    0.74
   5   3   4   28.31    0.71
  -5  -3   4   27.98    0.75
   5  -4   4    3.89    0.30
  -5   4   4    4.00    0.20
   5   4  -4    3.69    0.22
   5  -4   4    3.97    0.23
   5  -4  -4    3.85    0.19
  -5  -4   4    3.84    0.30
  -5   4  -4    4.12    0.22
  -5  -4   4    3.66    0.22
   5  -5   4    4.85    0.28
  -5   5   4    4.23    0.22
   5  -5   4    5.00    0.37
  -5  -5   4    4.34    0.34
   5   5   4    4.67    0.25
  -5  -5   4    4.70    0.27
   5  -6   4    2.43    0.33
  -5   6   4    1.67    0.19
   5  -6   4    2.41    0.26
   5   6   4    2.30    0.23
  -5  -6   4    2.30    0.27
  -5  -6   4    2.02    0.28
  -5   7   4    0.28    0.14
   5  -7   4    0.23    0.22
   5  -7   4    0.36    0.16
   5   7   4    0.03    0.14
  -5  -7   4    0.08    0.17
  -5  -7   4    0.25    0.15
   5  -8   4    0.99    0.22
  -5   8   4    0.97    0.23
   5   8   4    1.39    0.25
  -5  -8   4    0.93    0.25
   5   0   5    0.29    0.11
   5  -1   5   27.69    0.90
   5  -1   5   25.27    0.66
  -5  -1   5   26.71    0.90
   5   1   5   25.83    0.86
   5   2  -5    5.65    0.22
   5  -2   5    6.00    0.24
   5  -2   5    5.66    0.23
   5  -2   5    5.61    0.34
  -5  -2   5    6.08    0.22
   5   2   5    6.02    0.29
  -5   2  -5    5.78    0.23
  -5  -2   5    6.03    0.34
   5  -3   5    9.68    0.35
   5  -3   5    9.99    0.49
  -5  -3   5    9.91    0.35
  -5  -3   5    9.52    0.34
  -5  -3   5    9.71    0.47
  -5   3  -5    9.97    0.34
   5  -4   5    0.94    0.16
   5  -4   5    1.31    0.23
  -5  -4   5    1.22    0.22
  -5  -4   5    1.10    0.15
   5  -5   5    0.41    0.14
   5  -5   5    0.98    0.23
  -5  -5   5    0.35    0.18
  -5  -5   5    0.58    0.14
   5   5   5    0.48    0.11
   5  -6   5    0.60    0.16
   5  -6   5    0.89    0.25
  -5   6   5    0.67    0.13
   5   6   5    0.65    0.14
  -5  -6   5    0.85    0.19
  -5  -6   5    0.70    0.21
  -5   7   5    1.85    0.22
   5  -7   5    2.17    0.35
   5  -7   5    2.15    0.27
  -5  -7   5    1.46    0.25
  -5  -7   5    1.84    0.30
   5   7   5    1.58    0.23
   5  -8   5    0.27    0.16
   5  -8   5   -0.07    0.26
  -5   8   5    0.30    0.18
  -5  -8   5    0.13    0.19
   5   8   5    0.51    0.20
   5   0   6    0.04    0.11
   5  -1   6   13.34    0.58
   5   1   6   13.65    0.56
  -5  -1   6   14.51    0.58
   5  -2   6    4.05    0.19
   5  -2   6    4.96    0.34
  -5  -2   6    4.61    0.33
   5   2   6    4.68    0.28
   5  -3   6    6.29    0.41
   5  -3   6    6.55    0.28
   5   3   6    6.44    0.32
  -5  -3   6    6.49    0.41
   5  -4   6    2.26    0.23
   5  -4   6    2.06    0.31
  -5  -4   6    2.37    0.23
  -5  -4   6    2.12    0.30
   5  -5   6   14.74    0.71
   5  -5   6   13.71    0.53
  -5  -5   6   13.60    0.68
  -5  -5   6   14.39    0.53
   5  -6   6    2.24    0.27
   5  -6   6    2.25    0.35
  -5  -6   6    1.85    0.26
  -5  -6   6    2.50    0.35
  -5   7   6    2.54    0.24
   5  -7   6    2.74    0.39
   5  -7   6    2.08    0.30
  -5  -7   6    3.07    0.35
  -5  -7   6    1.99    0.35
   5   7   6    2.49    0.26
  -5   0   7    0.14    0.13
   5   0   7   -0.02    0.14
   5  -1   7    2.45    0.29
  -5  -1   7    2.78    0.28
   5   1   7    2.37    0.26
   5  -2   7    3.07    0.34
  -5  -2   7    2.88    0.33
   5   2   7    3.12    0.28
   5  -3   7    5.09    0.26
   5  -3   7    5.49    0.41
  -5  -3   7    5.24    0.40
  -5  -3   7    5.24    0.26
   5   3   7    4.98    0.32
   5  -4   7    1.51    0.20
   5  -4   7    1.85    0.31
  -5  -4   7    2.19    0.22
  -5  -4   7    1.57    0.30
   5  -5   7    0.96    0.26
   5  -5   7    1.26    0.20
  -5  -5   7    0.92    0.28
  -5  -5   7    1.02    0.20
   5  -6   7    1.35    0.32
   5  -6   7    1.09    0.22
  -5  -6   7    0.89    0.29
  -5  -6   7    1.68    0.26
   5  -7   7    0.87    0.23
   5  -7   7    1.13    0.33
  -5  -7   7    1.13    0.24
  -5  -7   7    0.73    0.30
  -5   0   8    0.37    0.16
   5   0   8   -0.03    0.16
   5  -1   8   37.47    1.30
   5   1   8   36.64    1.26
  -5  -1   8   36.96    1.29
   5  -2   8    8.94    0.54
  -5  -2   8    9.18    0.54
   5  -3   8    2.43    0.20
   5  -3   8    2.62    0.35
  -5  -3   8    2.40    0.35
   5  -4   8    3.10    0.26
   5  -4   8    4.07    0.42
  -5  -4   8    4.26    0.44
  -5  -4   8    3.28    0.26
   5  -5   8    3.62    0.29
   5  -5   8    3.35    0.43
  -5  -5   8    3.12    0.42
  -5  -5   8    3.63    0.30
   5  -6   8    0.56    0.18
   5  -6   8    0.56    0.28
  -5  -6   8    0.58    0.27
  -5  -6   8    0.72    0.21
  -5   0   9    0.18    0.18
   5   0   9   -0.24    0.17
   5  -1   9    0.46    0.22
  -5  -1   9    0.35    0.19
   5  -2   9    4.27    0.42
  -5  -2   9    3.94    0.41
   5  -3   9    0.09    0.21
  -5  -3   9    0.31    0.22
   5  -4   9    0.12    0.11
   5  -4   9    0.20    0.22
  -5  -4   9   -0.03    0.21
   5  -5   9   -0.02    0.12
   5  -5   9   -0.15    0.20
  -5  -5   9    0.37    0.24
  -5  -5   9    0.06    0.13
   5   0  10    0.10    0.22
   5  -1  10    8.46    0.59
   5   1  10    7.83    0.54
  -5  -1  10    8.00    0.56
   5  -2  10    0.53    0.26
  -5  -2  10    0.28    0.23
   5  -3  10    0.71    0.27
  -5  -3  10    1.29    0.33
   5   0  11   -0.01    0.23
   5  -1  11    0.48    0.28
  -5  -1  11    0.65    0.26
   5   1  11    0.52    0.28
   5  -2  11    0.09    0.25
  -5  -2  11   -0.06    0.21
   6   0   0    1.70    0.11
   6   0   0    2.30    0.11
   6  -1   0    7.27    0.24
   6   1   0    7.43    0.24
   6  -1   0    7.93    0.27
  -6  -1   0    7.44    0.24
   6  -2   0    0.82    0.10
   6   2   0    0.63    0.08
  -6   2   0    0.60    0.09
  -6  -2   0    0.76    0.09
   6  -2   0    0.74    0.10
   6  -3   0    4.20    0.22
  -6  -3   0    4.35    0.21
  -6   3   0    4.59    0.20
   6   3   0    4.14    0.20
   6  -3   0    4.43    0.21
  -6   4   0   -0.02    0.06
   6   4   0   -0.02    0.07
   6  -4   0   -0.08    0.09
  -6  -4   0    0.06    0.07
   6  -4   0    0.04    0.07
   6  -5   0    1.63    0.18
  -6  -5   0    1.64    0.18
   6  -5   0    1.63    0.20
   6   5   0    1.68    0.18
  -6   5   0    1.68    0.19
   6  -6   0    0.19    0.16
   6   6   0    0.14    0.14
  -6  -6   0    0.06    0.13
  -6   6   0    0.24    0.12
   6   7   0    0.25    0.15
  -6   7   0    0.07    0.13
  -6   8   0    0.80    0.22
   6   8   0    1.37    0.24
   6   0   1   86.08    1.94
   6   0  -1   86.93    1.94
   6   0   1   86.89    2.38
  -6   0   1   87.00    1.94
  -6   1   1    7.67    0.24
   6  -1   1    7.33    0.24
  -6  -1  -1    7.74    0.24
   6   1  -1    7.51    0.24
   6  -1   1    7.33    0.28
   6  -1  -1    7.63    0.24
  -6  -1   1    7.46    0.24
   6   1   1    7.51    0.24
   6   1   1    7.28    0.26
  -6   2   1   10.05    0.32
  -6  -2  -1    9.98    0.31
   6  -2   1    9.74    0.37
   6   2  -1    9.98    0.31
   6  -2   1   10.14    0.32
   6  -2  -1   10.30    0.32
   6   2   1    9.89    0.32
  -6   2  -1   10.20    0.32
   6  -2  -1   10.11    0.35
   6   2   1    9.71    0.31
  -6  -2   1   10.24    0.32
  -6   3   1    3.96    0.19
   6   3  -1    3.73    0.19
  -6  -3  -1    4.11    0.20
   6  -3   1    3.97    0.20
   6  -3   1    3.61    0.22
   6  -3  -1    3.64    0.19
  -6  -3   1    3.81    0.19
  -6   3  -1    4.04    0.19
   6   3   1    3.74    0.19
   6  -3  -1    3.67    0.20
  -6   4   1   11.77    0.40
   6  -4   1   12.81    0.43
   6  -4   1   12.59    0.49
  -6  -4  -1   12.23    0.41
   6   4  -1   12.70    0.41
   6  -4  -1   12.14    0.41
   6   4   1   12.59    0.41
  -6  -4   1   12.15    0.42
   6  -4  -1   12.14    0.45
  -6   4  -1   12.31    0.42
  -6   5   1    1.71    0.18
   6  -5   1    1.71    0.19
   6   5  -1    1.80    0.20
   6  -5   1    2.02    0.23
  -6  -5  -1    1.31    0.16
  -6  -5   1    1.27    0.17
   6  -5  -1    1.28    0.16
   6  -5  -1    1.57    0.18
   6   5   1    1.56    0.18
  -6   5  -1    1.30    0.17
   6  -6   1    2.96    0.31
  -6   6   1    3.04    0.24
   6   6  -1    3.22    0.28
   6  -6   1    2.82    0.25
  -6   6  -1    3.10    0.25
  -6  -6   1    2.81    0.27
   6  -6  -1    3.00    0.28
   6   6   1    2.51    0.26
  -6   7   1    0.38    0.16
   6   7  -1    0.49    0.17
  -6   7  -1    0.23    0.14
   6   7   1    0.14    0.14
   6   8  -1    0.89    0.22
  -6   8   1    0.92    0.21
  -6   8  -1    0.76    0.20
   6   8   1    1.00    0.22
  -6   0   2   39.52    0.92
  -6   0   2   39.81    0.92
   6   0  -2   39.43    0.91
   6   0   2   38.15    1.13
   6   0   2   38.87    0.92
  -6   1   2   18.92    0.48
   6   1  -2   18.23    0.48
   6  -1   2   18.02    0.60
  -6  -1  -2   18.33    0.48
  -6  -1  -2   17.87    0.54
   6  -1   2   18.05    0.48
   6  -1   2   18.41    0.49
  -6  -1   2   19.01    0.48
   6  -1  -2   18.64    0.47
   6   1   2   17.85    0.56
  -6  -1   2   19.24    0.48
   6   1   2   17.80    0.47
   6  -2   2   23.99    0.79
  -6  -2  -2   24.49    0.63
  -6   2   2   24.92    0.64
   6  -2   2   25.59    0.65
   6   2  -2   24.72    0.64
  -6  -2   2   24.91    0.64
  -6   2  -2   25.05    0.65
   6   2   2   24.67    0.63
   6   2   2   24.16    0.72
   6   2   2   25.22    0.63
   6  -2  -2   25.81    0.64
  -6  -3  -2   29.84    0.76
  -6   3   2   28.80    0.75
   6  -3   2   28.90    0.78
   6   3  -2   29.14    0.76
   6  -3   2   29.13    0.94
   6   3   2   30.06    0.76
  -6   3  -2   29.68    0.77
  -6  -3   2   29.10    0.77
   6  -3  -2   29.45    0.76
   6  -3  -2   29.64    0.87
   6   4  -2    3.81    0.21
  -6  -4  -2    3.46    0.21
  -6   4   2    3.46    0.19
   6  -4   2    3.91    0.22
   6  -4   2    3.77    0.27
  -6   4   2    3.55    0.20
   6   4   2    3.91    0.21
   6  -4  -2    3.75    0.22
  -6   4  -2    3.37    0.21
   6  -4  -2    3.71    0.20
  -6  -4   2    3.51    0.22
   6  -5   2    2.02    0.21
  -6   5   2    2.35    0.19
   6  -5   2    2.74    0.27
   6   5  -2    2.14    0.21
  -6   5  -2    2.16    0.19
   6  -5  -2    2.54    0.20
   6   5   2    2.86    0.21
  -6  -5   2    2.40    0.23
   6  -6   2    5.56    0.32
   6  -6   2    5.75    0.42
   6   6  -2    5.05    0.33
  -6   6   2    5.72    0.31
  -6  -6   2    5.59    0.33
  -6   6  -2    5.61    0.32
   6   6   2    6.07    0.33
   6  -7   2    0.23    0.20
  -6   7   2    0.04    0.13
   6   7  -2   -0.13    0.13
  -6   7  -2   -0.06    0.12
  -6  -7   2    0.04    0.13
   6   7   2   -0.07    0.13
  -6   8   2    1.29    0.24
   6   8   2    0.84    0.22
   6   0  -3   22.52    0.55
   6   0   3   22.35    0.56
  -6   0   3   21.99    0.55
   6   0   3   21.22    0.70
   6  -1   3    3.52    0.16
   6  -1   3    3.66    0.16
  -6   1   3    3.79    0.15
   6  -1   3    3.45    0.21
   6   1  -3    3.71    0.16
  -6  -1  -3    3.41    0.15
  -6  -1   3    3.78    0.16
   6  -1  -3    3.73    0.15
  -6  -1   3    3.77    0.15
   6   1   3    3.30    0.19
   6   1   3    3.72    0.16
  -6  -2  -3    9.17    0.30
  -6  -2  -3    8.89    0.29
   6  -2   3    8.86    0.30
   6   2  -3    9.44    0.30
   6  -2   3    9.07    0.39
  -6   2   3    8.87    0.28
  -6  -2   3    8.86    0.30
   6  -2  -3    9.03    0.28
  -6   2  -3    8.77    0.30
   6   2   3    8.47    0.32
   6   2   3    8.59    0.28
   6   2   3    8.31    0.28
  -6  -3  -3   17.91    0.51
   6  -3   3   16.86    0.65
   6  -3   3   18.06    0.53
   6   3  -3   17.75    0.52
  -6   3   3   17.39    0.50
  -6  -3   3   18.14    0.53
   6   3   3   17.71    0.50
   6  -3  -3   18.37    0.51
   6   3   3   18.15    0.51
   6  -3  -3   17.82    0.57
  -6   3  -3   18.58    0.52
   6  -4   3   11.10    0.40
   6   4  -3   10.99    0.39
  -6   4   3   10.60    0.37
  -6   4   3   10.49    0.36
   6  -4   3   11.14    0.50
   6   4   3   10.38    0.37
   6  -4  -3   10.51    0.39
  -6  -4   3   10.80    0.47
  -6  -4   3   10.63    0.39
  -6   4  -3   11.00    0.39
   6  -5   3    2.14    0.22
   6   5  -3    1.83    0.21
  -6   5   3    2.10    0.18
   6  -5   3    2.58    0.29
  -6   5  -3    2.39    0.20
   6  -5  -3    2.02    0.18
  -6  -5   3    2.17    0.24
   6   5   3    2.07    0.20
  -6  -5   3    1.88    0.21
  -6   6   3    7.93    0.36
   6  -6   3    7.23    0.38
   6  -6   3    8.20    0.50
  -6  -6   3    7.39    0.39
   6   6   3    8.67    0.38
  -6  -6   3    7.43    0.42
  -6   6  -3    8.44    0.39
   6  -7   3    0.15    0.20
  -6   7   3    0.28    0.14
   6  -7   3    0.25    0.14
  -6  -7   3   -0.02    0.13
   6   7   3   -0.02    0.14
  -6   8   3    1.31    0.23
   6   8   3    1.05    0.23
   6   0   4    9.82    0.40
   6   0   4    9.41    0.29
   6  -1   4   11.62    0.46
  -6  -1  -4   11.16    0.32
   6   1  -4   10.88    0.32
   6  -1   4   11.16    0.34
   6  -1   4   10.80    0.33
   6   1   4   10.56    0.42
  -6  -1   4   10.94    0.32
   6   2  -4   32.21    0.80
  -6  -2  -4   32.87    0.79
   6  -2   4   32.29    1.04
   6  -2   4   31.35    0.82
  -6   2  -4   32.46    0.81
   6   2   4   30.78    0.96
  -6  -2   4   31.72    1.04
  -6  -2   4   32.48    0.80
  -6  -2   4   32.14    0.81
  -6   3   4    9.20    0.31
   6  -3   4    8.91    0.34
   6  -3   4    8.81    0.44
   6   3  -4    8.93    0.32
  -6  -3  -4    9.23    0.32
   6   3   4    8.80    0.31
  -6  -3   4    9.27    0.33
  -6   3  -4    9.10    0.33
  -6  -3   4    9.61    0.44
  -6  -3   4    8.64    0.34
   6   4  -4    5.68    0.27
   6  -4   4    5.57    0.28
   6  -4   4    6.05    0.38
   6  -4  -4    5.97    0.26
  -6  -4   4    5.84    0.28
  -6  -4   4    5.42    0.35
  -6   4  -4    5.83    0.27
   6  -5   4   -0.15    0.14
  -6   5   4   -0.02    0.07
   6  -5   4    0.10    0.10
  -6  -5   4    0.15    0.10
   6   5   4    0.04    0.09
  -6  -5   4   -0.05    0.13
   6  -6   4    1.95    0.30
  -6   6   4    1.89    0.20
   6  -6   4    2.08    0.25
   6   6   4    1.63    0.21
  -6  -6   4    2.00    0.27
  -6  -6   4    2.24    0.25
   6  -7   4    1.74    0.32
   6  -7   4    2.03    0.27
  -6   7   4    2.01    0.24
  -6  -7   4    1.76    0.26
   6   7   4    1.74    0.24
  -6   8   4    0.93    0.21
   6   8   4    1.36    0.25
  -6  -8   4    0.95    0.25
   6   0   5   36.43    1.16
   6  -1   5    6.69    0.35
   6  -1   5    5.91    0.22
   6   1   5    6.05    0.32
   6  -2   5    1.33    0.13
   6   2  -5    1.52    0.13
   6  -2   5    1.46    0.14
   6  -2   5    1.45    0.21
  -6   2  -5    1.33    0.13
  -6  -2   5    1.65    0.22
  -6  -2   5    1.48    0.12
   6   2   5    1.40    0.18
   6  -3   5    1.80    0.16
   6  -3   5    1.56    0.24
  -6  -3   5    1.73    0.15
  -6  -3   5    1.83    0.24
   6   3   5    1.74    0.16
   6  -4   5    0.97    0.23
   6  -4   5    0.89    0.15
  -6  -4   5    0.72    0.19
  -6  -4   5    0.73    0.15
   6  -5   5    0.71    0.16
  -6   5   5    0.58    0.11
   6  -5   5    0.46    0.20
  -6  -5   5    0.34    0.19
   6   5   5    0.32    0.11
  -6  -5   5    0.20    0.11
   6  -6   5    2.00    0.25
   6  -6   5    1.88    0.33
  -6   6   5    1.28    0.17
   6   6   5    1.76    0.21
  -6  -6   5    1.23    0.25
  -6  -6   5    1.71    0.24
   6  -7   5    0.37    0.25
  -6   7   5    0.46    0.16
   6  -7   5    0.38    0.17
   6   7   5    0.60    0.18
  -6  -7   5    0.41    0.18
  -6  -7   5    0.26    0.21
  -6   8   5    0.71    0.20
   6  -8   5    0.82    0.23
   6  -8   5    0.87    0.31
   6   8   5    0.55    0.19
  -6  -8   5    0.63    0.23
   6   0   6    7.76    0.40
   6  -1   6    3.35    0.28
  -6  -1   6    3.35    0.27
   6   1   6    3.20    0.26
   6  -2   6   23.94    0.89
  -6  -2   6   23.90    0.64
   6   2   6   24.29    0.83
  -6  -2   6   24.26    0.89
   6  -3   6    1.46    0.24
   6  -3   6    1.32    0.15
  -6  -3   6    1.81    0.26
  -6  -3   6    1.53    0.18
   6  -4   6   11.16    0.43
   6  -4   6   10.52    0.58
  -6  -4   6   10.54    0.42
  -6  -4   6   10.43    0.56
   6  -5   6    1.03    0.19
   6  -5   6    1.42    0.29
  -6  -5   6    0.96    0.19
  -6  -5   6    0.58    0.22
   6  -6   6    2.21    0.35
   6  -6   6    2.22    0.27
   6   6   6    1.52    0.19
  -6  -6   6    1.58    0.29
  -6  -6   6    1.71    0.25
   6  -7   6    4.91    0.50
   6  -7   6    3.44    0.36
  -6  -7   6    2.87    0.38
  -6  -7   6    4.05    0.39
   6   0   7    9.75    0.50
   6  -1   7    1.79    0.27
   6   1   7    1.18    0.22
  -6  -1   7    1.85    0.25
   6  -2   7    2.34    0.17
   6  -2   7    2.66    0.33
   6   2   7    2.64    0.26
  -6  -2   7    3.01    0.33
   6  -3   7    5.55    0.28
   6  -3   7    6.14    0.43
  -6  -3   7    5.70    0.27
   6   3   7    5.52    0.35
  -6  -3   7    5.67    0.42
   6  -4   7    1.32    0.20
   6  -4   7    1.35    0.28
  -6  -4   7    1.63    0.21
  -6  -4   7    1.70    0.30
   6  -5   7    0.22    0.22
   6  -5   7    0.20    0.12
  -6  -5   7    0.61    0.17
  -6  -5   7    0.19    0.21
   6  -6   7    0.26    0.23
   6  -6   7    0.28    0.15
  -6  -6   7    0.10    0.15
  -6  -6   7    0.32    0.23
   6  -7   7    0.12    0.27
   6  -7   7    0.18    0.17
  -6  -7   7   -0.21    0.22
  -6  -7   7   -0.24    0.15
   6   0   8   15.93    0.71
   6  -1   8    2.86    0.35
  -6  -1   8    3.45    0.35
   6   1   8    3.03    0.34
   6  -2   8   25.84    1.01
  -6  -2   8   25.05    0.99
   6  -3   8    1.04    0.25
   6  -3   8    0.54    0.13
  -6  -3   8    0.67    0.23
   6  -4   8    4.74    0.30
   6  -4   8    4.69    0.46
  -6  -4   8    4.58    0.45
  -6  -4   8    5.19    0.30
   6  -5   8    0.00    0.12
   6  -5   8    0.18    0.22
  -6  -5   8    0.05    0.20
  -6  -5   8    0.09    0.13
   6  -6   8   -0.16    0.23
   6  -6   8    0.06    0.16
  -6  -6   8    0.21    0.23
  -6  -6   8    0.18    0.17
   6   0   9    1.37    0.27
   6  -1   9    0.14    0.19
  -6  -1   9    0.20    0.17
   6  -2   9    1.43    0.30
  -6  -2   9    1.89    0.30
   6  -3   9    0.52    0.25
  -6  -3   9    0.84    0.26
   6  -4   9    4.07    0.29
   6  -4   9    4.07    0.48
  -6  -4   9    4.11    0.29
  -6  -4   9    4.24    0.48
   6  -5   9    0.18    0.13
  -6  -5   9   -0.15    0.21
  -6  -5   9   -0.03    0.13
   6   0  10    3.36    0.42
   6  -1  10    1.29    0.31
  -6  -1  10    2.12    0.35
   6   1  10    1.52    0.32
   6  -2  10    6.63    0.53
  -6  -2  10    6.94    0.54
   6  -3  10    0.67    0.27
  -6  -3  10    0.81    0.28
   6   0  11    5.17    0.51
   6  -1  11    0.17    0.26
   6   1  11    0.39    0.27
   6  -2  11    0.38    0.27
   7   0   0    0.23    0.05
   7   1   0   40.43    0.96
  -7  -1   0   41.04    0.97
   7  -1   0   40.09    1.16
   7  -1   0   40.20    0.97
   7   2   0    5.92    0.23
   7  -2   0    6.07    0.26
   7  -2   0    5.50    0.23
  -7  -2   0    5.63    0.23
   7  -3   0   32.66    0.86
  -7  -3   0   33.19    0.86
   7  -3   0   33.73    1.02
   7   3   0   33.85    0.85
  -7   3   0   32.83    0.85
   7   4   0    1.56    0.17
  -7   4   0    1.66    0.16
  -7  -4   0    1.72    0.18
   7  -4   0    1.44    0.18
   7  -4   0    1.46    0.16
   7  -5   0    0.08    0.09
  -7   5   0    0.12    0.09
   7   5   0    0.11    0.10
   7  -5   0    0.27    0.14
  -7  -5   0    0.04    0.10
   7   6   0   -0.17    0.13
  -7  -6   0    0.02    0.14
   7  -6   0   -0.26    0.16
  -7   6   0    0.13    0.11
   7   7   0    2.03    0.25
  -7   7   0    1.56    0.23
   7   8   0    0.42    0.18
  -7   8   0    0.11    0.18
   7   0  -1    0.01    0.04
   7   0   1   -0.02    0.04
   7   0   1   -0.03    0.04
   7  -1   1   90.31    2.01
   7   1  -1   88.39    2.00
   7  -1   1   86.41    2.45
  -7   1   1   88.98    2.01
  -7  -1  -1   88.63    2.00
   7  -1  -1   88.11    2.00
   7   1   1   89.54    2.42
  -7  -1   1   90.28    2.01
   7   1   1   88.03    2.00
   7  -1  -1   87.91    2.43
   7   2  -1   15.33    0.44
   7  -2   1   15.46    0.53
   7  -2   1   15.14    0.45
  -7  -2  -1   15.17    0.44
   7   2   1   15.37    0.44
   7  -2  -1   15.35    0.50
  -7  -2   1   15.63    0.45
   7  -2  -1   15.86    0.44
   7   2   1   15.32    0.47
   7  -3   1   53.95    1.58
  -7  -3  -1   53.54    1.30
  -7   3   1   53.60    1.29
   7  -3   1   53.55    1.31
   7   3  -1   54.14    1.30
   7   3   1   53.49    1.29
  -7   3  -1   53.68    1.30
  -7  -3   1   53.39    1.30
   7  -3  -1   53.80    1.30
   7  -3  -1   55.88    1.55
  -7   4   1   10.05    0.36
  -7  -4  -1    9.96    0.37
   7  -4   1   10.45    0.38
   7  -4   1    9.79    0.43
   7   4  -1    9.74    0.36
   7   4   1   10.09    0.37
   7  -4  -1    9.87    0.41
   7  -4  -1   10.07    0.37
  -7   4  -1    9.29    0.36
  -7  -4   1   10.10    0.37
  -7  -5  -1   12.01    0.45
   7   5  -1   12.43    0.45
   7  -5   1   13.00    0.55
   7  -5   1   12.42    0.46
  -7   5   1   12.87    0.45
  -7  -5   1   12.30    0.46
  -7   5  -1   12.95    0.45
   7  -5  -1   11.58    0.44
   7   5   1   12.49    0.45
   7  -5  -1   12.56    0.51
  -7   6   1   11.45    0.45
   7  -6   1   10.35    0.54
   7  -6   1   10.60    0.46
   7   6  -1   11.46    0.47
   7  -6  -1   11.10    0.51
   7   6   1   10.78    0.46
  -7   6  -1   11.81    0.46
  -7  -6   1   10.69    0.47
  -7   7   1    3.29    0.29
   7  -7   1    2.95    0.34
   7   7  -1    3.64    0.31
   7   7   1    3.97    0.31
  -7   7  -1    3.27    0.32
  -7   8   1    2.43    0.30
   7   8  -1    2.55    0.31
  -7   8  -1    2.54    0.30
   7   8   1    2.50    0.31
  -7   0   2   -0.05    0.04
   7   0   2   -0.01    0.05
   7   0  -2    0.01    0.04
  -7   0   2   -0.06    0.04
   7   0   2    0.03    0.04
  -7  -1  -2   60.45    1.38
   7   1  -2   60.00    1.37
  -7   1   2   59.85    1.37
   7  -1   2   57.07    1.69
   7  -1   2   58.09    1.38
   7   1   2   59.78    1.66
   7   1   2   58.81    1.37
  -7  -1   2   59.88    1.38
  -7  -1   2   57.43    1.36
   7  -1  -2   60.87    1.37
  -7  -2  -2   14.62    0.42
   7  -2   2   14.44    0.53
   7  -2   2   14.86    0.44
   7   2  -2   14.01    0.42
   7   2   2   14.68    0.43
   7  -2  -2   14.63    0.42
   7  -2  -2   15.03    0.48
  -7  -2   2   14.81    0.43
   7   2   2   15.01    0.47
   7   2   2   14.74    0.42
   7   3  -2   14.89    0.45
   7  -3   2   14.87    0.46
  -7  -3  -2   15.08    0.45
   7  -3   2   14.38    0.55
  -7   3  -2   14.62    0.45
   7  -3  -2   15.04    0.50
  -7  -3   2   15.12    0.46
   7   3   2   14.37    0.46
   7  -3  -2   14.38    0.45
   7   3   2   14.35    0.44
   7  -4   2    4.71    0.31
  -7  -4  -2    4.62    0.24
   7  -4   2    4.67    0.25
   7   4  -2    4.97    0.25
  -7   4   2    4.70    0.23
   7  -4  -2    4.80    0.24
   7  -4  -2    4.65    0.26
  -7  -4   2    5.11    0.26
  -7   4  -2    5.08    0.25
   7   4   2    4.70    0.24
   7   5  -2    0.79    0.14
   7  -5   2    0.65    0.13
   7  -5   2    0.65    0.19
  -7   5   2    0.56    0.12
  -7   5  -2    0.55    0.13
  -7  -5   2    0.68    0.14
   7   5   2    0.60    0.14
   7  -5  -2    0.67    0.13
  -7   6   2    2.24    0.23
   7  -6   2    2.14    0.24
   7  -6   2    1.96    0.30
   7   6  -2    1.88    0.24
  -7   6  -2    2.11    0.24
  -7  -6   2    2.25    0.26
   7   6   2    2.15    0.24
  -7   7   2    0.05    0.14
   7  -7   2    0.10    0.20
  -7   7  -2    0.14    0.14
   7   7   2    0.22    0.15
  -7  -7   2    0.03    0.14
  -7   8   2    2.74    0.31
   7   8   2    2.77    0.32
   7   0   3   -0.06    0.06
  -7   0   3   -0.03    0.04
   7   0  -3   -0.03    0.04
   7   0   3   -0.01    0.04
  -7   0   3   -0.04    0.04
   7  -1   3   37.15    0.94
   7  -1   3   39.02    0.95
  -7  -1  -3   38.76    0.94
  -7   1   3   39.85    0.94
   7  -1   3   37.85    1.18
   7   1  -3   38.81    0.93
  -7  -1   3   39.28    0.94
   7   1   3   39.66    0.94
  -7  -1   3   40.28    0.94
   7  -1  -3   39.41    0.92
   7   1   3   38.95    1.15
   7  -2   3    6.32    0.25
   7   2  -3    6.31    0.24
   7  -2   3    6.57    0.32
  -7  -2  -3    6.26    0.24
  -7   2   3    6.38    0.24
   7   2   3    6.13    0.24
   7  -2  -3    6.21    0.23
   7   2   3    6.51    0.27
  -7  -2   3    6.35    0.25
   7  -3   3   53.87    1.34
   7  -3   3   55.05    1.65
  -7   3   3   54.57    1.31
   7   3  -3   55.64    1.33
  -7  -3  -3   55.32    1.32
  -7   3  -3   54.55    1.33
   7  -3  -3   56.36    1.56
   7  -3  -3   53.29    1.30
   7   3   3   54.02    1.54
   7   3   3   54.84    1.31
   7   3   3   54.40    1.31
  -7  -3   3   55.56    1.34
   7  -4   3    2.53    0.20
   7   4  -3    2.98    0.20
   7  -4   3    2.55    0.26
  -7   4   3    2.81    0.18
   7   4   3    2.68    0.19
   7  -4  -3    2.35    0.18
  -7   4  -3    2.80    0.19
  -7  -4   3    2.61    0.20
  -7   5   3    5.26    0.27
   7  -5   3    4.70    0.37
   7   5  -3    5.15    0.30
   7  -5   3    5.55    0.30
   7  -5  -3    5.42    0.28
  -7   5  -3    5.48    0.29
  -7  -5   3    5.48    0.30
   7   5   3    5.22    0.28
  -7   6   3    0.71    0.15
   7  -6   3    0.57    0.15
   7  -6   3    0.72    0.25
  -7   6  -3    0.79    0.17
   7   6   3    0.71    0.16
  -7  -6   3    0.56    0.17
   7  -7   3    0.56    0.18
  -7   7   3    0.41    0.16
   7  -7   3    0.46    0.23
   7   7   3    0.27    0.16
  -7  -7   3    0.50    0.18
  -7   8   3    0.21    0.18
   7   8   3    0.27    0.19
   7   0   4   -0.02    0.08
   7   0   4    0.10    0.05
   7   0  -4    0.01    0.05
  -7   0   4   -0.04    0.05
   7  -1   4   28.50    0.77
   7  -1   4   31.06    0.77
   7   1  -4   30.17    0.75
   7  -1   4   29.76    0.97
  -7  -1  -4   30.46    0.76
  -7  -1   4   31.24    0.75
   7   1   4   30.43    0.95
  -7  -2  -4   11.91    0.36
   7   2  -4   11.58    0.37
   7  -2   4   11.56    0.38
   7  -2   4   12.09    0.50
  -7  -2   4   11.60    0.38
  -7  -2   4   12.11    0.37
   7   2   4   11.87    0.44
   7  -3   4    7.22    0.39
  -7   3   4    7.47    0.28
   7   3  -4    7.11    0.29
   7  -3   4    7.70    0.31
  -7  -3   4    7.58    0.30
   7   3   4    6.93    0.27
   7   3   4    6.79    0.30
  -7   3  -4    7.82    0.30
   7  -4   4    0.87    0.20
   7  -4   4    1.01    0.16
  -7  -4   4    0.74    0.14
   7  -4  -4    0.76    0.13
  -7   4  -4    0.64    0.12
   7   4   4    0.57    0.12
   7  -5   4    0.19    0.10
  -7   5   4    0.54    0.12
   7  -5   4    0.15    0.18
  -7  -5   4    0.07    0.11
   7  -5  -4    0.20    0.11
   7   5   4    0.18    0.11
   7  -6   4    2.50    0.27
  -7   6   4    2.33    0.23
   7  -6   4    2.95    0.36
  -7  -6   4    3.09    0.31
   7   6   4    2.49    0.26
  -7   7   4    0.24    0.15
   7  -7   4    0.49    0.25
   7  -7   4    0.65    0.18
   7   7   4    0.37    0.17
  -7  -7   4    0.32    0.17
  -7   8   4    1.13    0.22
   7   8   4    1.04    0.24
  -7  -8   4    0.40    0.20
   7   0   5    0.00    0.10
   7   0   5    0.09    0.05
   7  -1   5    3.52    0.17
   7  -1   5    3.84    0.27
   7   1  -5    3.66    0.17
  -7  -1   5    3.88    0.17
   7   1   5    3.76    0.25
   7  -2   5    4.84    0.23
   7  -2   5    4.45    0.21
   7  -2   5    4.86    0.32
  -7  -2   5    4.92    0.21
   7   2   5    4.83    0.28
   7  -3   5   11.29    0.54
   7  -3   5   11.46    0.41
  -7  -3   5   10.83    0.39
   7   3   5   11.84    0.44
  -7  -3   5   11.64    0.53
   7  -4   5    2.35    0.32
   7  -4   5    2.29    0.20
  -7  -4   5    2.82    0.28
  -7  -4   5    2.54    0.24
   7   4   5    2.19    0.18
   7  -5   5    0.47    0.15
   7  -5   5    0.54    0.22
   7   5   5    0.62    0.13
  -7  -5   5    0.81    0.17
  -7  -5   5    0.75    0.20
  -7   6   5    1.23    0.17
   7  -6   5    2.33    0.35
   7  -6   5    1.56    0.22
  -7  -6   5    1.71    0.27
   7   6   5    1.59    0.21
  -7  -6   5    2.08    0.26
  -7   7   5    0.68    0.17
   7  -7   5    0.66    0.19
   7  -7   5    0.64    0.28
  -7  -7   5    0.28    0.17
   7   7   5    1.14    0.21
   7   0   6   -0.11    0.11
   7  -1   6    0.07    0.13
   7  -1   6    0.07    0.06
   7   1   6    0.32    0.14
   7  -2   6    7.19    0.43
   7   2   6    7.01    0.37
   7  -3   6    4.61    0.37
   7  -3   6    4.27    0.25
  -7  -3   6    4.25    0.24
  -7  -3   6    5.17    0.36
   7  -4   6    0.71    0.22
   7  -4   6    0.58    0.14
  -7  -4   6    0.54    0.20
  -7  -4   6    0.64    0.14
   7  -5   6    1.04    0.28
   7  -5   6    0.49    0.15
  -7  -5   6    0.85    0.24
  -7  -5   6    1.10    0.19
   7   5   6    0.91    0.16
   7  -6   6    0.22    0.15
   7  -6   6    0.41    0.24
  -7  -6   6    0.19    0.14
  -7  -6   6    0.28    0.20
   7   6   6    0.29    0.13
   7  -7   6    0.40    0.27
   7  -7   6   -0.03    0.16
  -7   7   6   -0.10    0.13
  -7  -7   6    0.29    0.18
  -7  -7   6    0.30    0.22
   7   7   6    0.05    0.15
   7   0   7    0.42    0.17
   7  -1   7    6.42    0.42
   7   1   7    5.91    0.39
   7  -2   7    0.88    0.13
   7  -2   7    0.89    0.22
   7   2   7    0.97    0.19
  -7  -2   7    0.83    0.21
   7  -3   7    4.91    0.27
   7  -3   7    5.11    0.41
  -7  -3   7    4.82    0.26
  -7  -3   7    5.57    0.41
   7  -4   7    0.74    0.16
   7  -4   7    0.39    0.23
  -7  -4   7    0.42    0.21
  -7  -4   7    0.67    0.16
   7  -5   7    1.15    0.30
   7  -5   7    0.72    0.17
  -7  -5   7    1.26    0.22
  -7  -5   7    1.11    0.27
   7  -6   7    0.84    0.30
   7  -6   7    0.27    0.17
  -7  -6   7    0.71    0.26
  -7  -6   7    0.42    0.18
   7   0   8    0.20    0.18
   7  -1   8   13.57    0.66
   7   1   8   12.19    0.62
   7  -2   8    6.90    0.48
  -7  -2   8    6.35    0.46
   7  -3   8    1.42    0.18
   7  -3   8    1.27    0.28
  -7  -3   8    1.54    0.28
   7  -4   8    1.85    0.23
   7  -4   8    2.39    0.36
  -7  -4   8    2.32    0.34
  -7  -4   8    2.15    0.24
   7  -5   8    0.13    0.13
   7  -5   8    0.12    0.22
  -7  -5   8    0.44    0.22
  -7  -5   8    0.23    0.14
   7  -6   8    0.33    0.18
  -7  -6   8    0.40    0.26
  -7  -6   8    0.24    0.17
   7   0   9    0.15    0.19
   7  -1   9    0.12    0.19
   7   1   9    0.14    0.20
   7  -2   9    2.23    0.35
   7   2   9    1.63    0.29
  -7  -2   9    1.78    0.31
   7  -3   9    3.38    0.41
  -7  -3   9    3.80    0.42
   7  -4   9    2.66    0.27
   7  -4   9    2.89    0.40
  -7  -4   9    2.06    0.35
  -7  -4   9    2.63    0.27
   7  -5   9    1.79    0.26
  -7  -5   9    1.85    0.27
   7   0  10    0.31    0.22
   7  -1  10    1.17    0.31
   7   1  10    0.60    0.25
   7  -2  10    1.38    0.32
   7  -3  10    0.15    0.23
  -7  -3  10    0.12    0.22
   7   0  11    0.10    0.25
   7  -1  11    0.47    0.27
   8   0   0   81.75    2.29
   8   0   0   84.78    1.89
   8  -1   0   -0.01    0.05
   8  -1   0   -0.01    0.05
  -8  -1   0    0.01    0.05
   8   1   0    0.10    0.06
   8  -2   0   42.97    1.25
   8   2   0   43.09    1.04
  -8  -2   0   41.55    1.04
   8  -2   0   43.24    1.05
   8  -3   0    2.87    0.20
  -8  -3   0    2.67    0.19
   8   3   0    2.91    0.18
  -8   3   0    2.64    0.18
   8  -3   0    2.64    0.19
   8  -4   0   14.75    0.57
   8  -4   0   14.70    0.49
  -8   4   0   15.81    0.49
   8   4   0   15.23    0.49
  -8  -4   0   14.83    0.50
   8  -5   0    0.55    0.16
  -8   5   0    0.51    0.12
   8  -5   0    0.83    0.15
  -8  -5   0    0.61    0.14
   8   5   0    0.62    0.14
  -8   6   0   10.36    0.44
   8  -6   0   10.08    0.53
   8   6   0   10.11    0.46
   8   7   0    0.41    0.18
  -8   7   0    0.61    0.18
   8   8   0    1.11    0.23
  -8   8   0    1.05    0.24
   8   0   1   20.58    0.64
   8   0  -1   20.88    0.54
   8   0   1   20.19    0.54
  -8  -1  -1   16.13    0.46
   8  -1   1   15.31    0.54
   8   1  -1   16.73    0.46
   8  -1   1   16.80    0.46
   8   1   1   16.64    0.46
   8  -1  -1   15.92    0.52
  -8  -1   1   16.22    0.46
   8  -1  -1   16.87    0.46
   8   1   1   16.97    0.52
   8  -2   1    9.81    0.40
   8  -2   1   10.06    0.34
   8   2  -1   10.02    0.33
  -8  -2  -1    9.83    0.33
  -8  -2   1   10.00    0.34
   8  -2  -1   10.29    0.37
   8   2   1   10.28    0.33
   8   2   1   10.55    0.35
   8  -2  -1   10.79    0.34
   8   3  -1    6.44    0.27
   8  -3   1    6.11    0.31
   8  -3   1    5.94    0.27
  -8  -3  -1    6.53    0.27
  -8  -3   1    6.02    0.27
   8  -3  -1    6.07    0.26
   8  -3  -1    6.37    0.29
  -8   3  -1    6.25    0.27
   8   3   1    6.40    0.26
   8   3   1    6.03    0.24
  -8  -4  -1    3.53    0.22
  -8   4   1    3.49    0.21
   8  -4   1    3.14    0.22
   8   4  -1    3.07    0.22
   8  -4   1    3.46    0.27
  -8  -4   1    3.24    0.22
  -8   4  -1    3.56    0.22
   8  -4  -1    3.14    0.24
   8   4   1    3.06    0.21
   8  -4  -1    3.76    0.22
  -8  -5  -1    0.01    0.10
   8  -5   1    0.12    0.16
   8   5  -1    0.15    0.11
   8  -5   1    0.20    0.11
  -8   5   1    0.18    0.10
   8  -5  -1    0.19    0.14
   8   5   1    0.15    0.11
  -8   5  -1    0.17    0.10
  -8  -5   1    0.24    0.12
   8  -6   1    1.33    0.26
   8  -6   1    1.39    0.20
   8   6  -1    1.54    0.22
  -8   6   1    1.55    0.20
  -8  -6   1    1.06    0.19
  -8   6  -1    1.57    0.21
   8   6   1    1.24    0.20
   8  -6  -1    1.59    0.24
  -8   7   1    0.30    0.15
   8  -7   1    0.26    0.20
   8   7  -1    0.40    0.17
  -8   7  -1    0.22    0.14
   8   7   1    0.11    0.14
  -8   8   1    0.80    0.21
  -8   8  -1    0.43    0.20
   8   8   1    0.73    0.20
   8   0   2   14.89    0.51
   8   0  -2   14.25    0.41
   8   0   2   15.23    0.42
  -8   0   2   14.56    0.41
  -8   0   2   15.09    0.42
  -8  -1  -2   27.16    0.70
  -8   1   2   28.08    0.70
   8  -1   2   26.68    0.85
   8  -1   2   27.74    0.70
   8   1  -2   28.25    0.69
   8   1   2   26.89    0.69
  -8  -1   2   26.99    0.70
   8   1   2   27.49    0.83
   8  -1  -2   26.49    0.69
   8   2  -2    5.82    0.23
  -8  -2  -2    5.69    0.23
   8  -2   2    4.97    0.28
   8  -2   2    5.13    0.23
  -8  -2   2    5.54    0.23
   8   2   2    5.57    0.24
   8  -2  -2    5.74    0.25
   8  -2  -2    6.04    0.23
   8   2   2    5.44    0.23
   8   3  -2   13.58    0.43
  -8  -3  -2   13.11    0.43
   8  -3   2   13.54    0.53
   8  -3   2   13.84    0.45
  -8   3   2   13.41    0.44
   8   3   2   13.20    0.44
   8   3   2   13.92    0.43
  -8   3  -2   13.81    0.44
   8  -3  -2   13.94    0.48
   8  -3  -2   13.99    0.43
  -8  -3   2   13.39    0.44
  -8  -4  -2    4.13    0.23
   8  -4   2    3.71    0.23
   8  -4   2    3.80    0.30
  -8   4   2    3.95    0.22
   8   4  -2    3.97    0.23
   8  -4  -2    4.07    0.23
  -8  -4   2    3.75    0.24
   8  -4  -2    3.81    0.24
  -8   4  -2    3.57    0.22
   8   4   2    3.97    0.23
   8  -5   2    8.56    0.47
  -8   5   2    8.98    0.36
   8   5  -2    7.96    0.37
   8  -5   2    8.52    0.38
  -8  -5   2    8.71    0.38
   8  -5  -2    7.94    0.39
  -8   5  -2    8.86    0.37
   8   5   2    8.53    0.37
   8   6  -2   12.47    0.51
  -8   6   2   12.63    0.49
   8  -6   2   12.20    0.51
   8  -6   2   12.72    0.62
   8  -6  -2   11.95    0.54
   8   6   2   13.52    0.51
  -8  -6   2   12.28    0.51
  -8   6  -2   12.65    0.50
   8  -7   2    0.71    0.24
  -8   7   2    0.88    0.19
   8   7   2    0.87    0.20
  -8   7  -2    0.65    0.18
  -8  -7   2    0.74    0.20
  -8   8   2    2.91    0.32
   8   8   2    2.59    0.32
   8   0   3   15.49    0.44
   8   0   3   15.48    0.55
   8   0  -3   15.04    0.42
  -8   0   3   15.94    0.44
  -8   0   3   15.45    0.43
   8  -1   3    2.38    0.15
   8   1  -3    2.43    0.14
   8  -1   3    2.40    0.19
  -8   1   3    2.21    0.14
  -8  -1  -3    2.35    0.15
   8   1   3    1.87    0.17
   8  -1  -3    2.07    0.13
  -8  -1   3    2.67    0.15
   8   1   3    2.19    0.14
   8  -2   3    0.34    0.09
  -8  -2  -3    0.34    0.08
   8  -2   3    0.44    0.12
   8   2  -3    0.28    0.08
  -8   2   3    0.25    0.08
  -8  -2   3    0.52    0.09
   8  -2  -3    0.25    0.07
   8   2   3    0.33    0.10
   8   2   3    0.30    0.08
   8   3  -3    8.22    0.33
  -8  -3  -3    8.76    0.32
   8  -3   3    7.93    0.42
  -8   3   3    8.29    0.31
   8  -3   3    8.27    0.34
   8   3   3    7.92    0.31
  -8   3  -3    8.24    0.32
   8   3   3    8.78    0.32
  -8  -3   3    8.34    0.33
   8   3   3    8.44    0.33
   8  -3  -3    8.47    0.31
   8  -3  -3    9.21    0.35
   8  -4   3    4.75    0.33
   8  -4   3    4.27    0.25
   8   4  -3    4.20    0.24
   8  -4  -3    3.22    0.23
  -8  -4   3    4.01    0.24
   8   4   3    4.32    0.24
  -8   4  -3    4.73    0.25
   8   5  -3    0.79    0.15
   8  -5   3    1.01    0.22
  -8   5   3    0.73    0.14
   8  -5   3    0.44    0.13
   8   5   3    0.68    0.14
  -8   5  -3    0.78    0.15
  -8  -5   3    0.59    0.15
   8  -5  -3    0.79    0.14
   8  -6   3    0.25    0.21
   8  -6   3    0.24    0.13
  -8   6   3    0.23    0.13
  -8  -6   3    0.16    0.14
   8   6   3    0.13    0.14
  -8   7   3    0.30    0.15
   8  -7   3    0.25    0.22
   8  -7   3    0.28    0.15
   8   7   3    0.09    0.16
  -8  -7   3    0.23    0.16
  -8   8   3    0.34    0.19
   8   8   3    0.62    0.22
  -8   0   4   84.76    1.97
   8   0   4   85.96    2.48
   8   0   4   90.76    1.99
   8   1  -4   10.19    0.33
   8  -1   4   10.62    0.35
   8  -1   4   10.68    0.45
  -8  -1  -4   10.07    0.33
  -8   1   4   10.66    0.33
   8  -1   4   10.02    0.33
  -8  -1   4   10.63    0.33
   8   1   4   10.40    0.33
   8   1   4   10.39    0.42
  -8  -1   4   10.47    0.34
   8  -2   4   17.62    0.52
   8  -2   4   18.13    0.67
  -8   2   4   18.46    0.50
  -8  -2  -4   16.87    0.50
   8   2  -4   17.10    0.50
  -8  -2   4   17.64    0.50
   8   2   4   18.26    0.61
   8   2   4   17.99    0.50
   8  -2  -4   16.55    0.48
  -8  -2   4   17.39    0.51
   8  -3   4    7.45    0.41
  -8   3   4    7.40    0.29
   8  -3   4    7.46    0.32
   8   3  -4    7.49    0.31
  -8  -3   4    7.72    0.31
  -8   3  -4    7.37    0.30
   8   3   4    7.54    0.32
   8  -4   4    3.41    0.32
   8  -4   4    4.38    0.25
  -8   4  -4    3.66    0.23
   8   4   4    3.56    0.23
  -8  -4   4    3.83    0.25
   8  -4  -4    3.42    0.23
   8  -5   4    3.93    0.37
   8  -5   4    3.50    0.26
  -8  -5   4    3.90    0.27
   8  -5  -4    3.79    0.25
   8   5   4    4.29    0.27
   8  -6   4    4.36    0.43
   8  -6   4    4.48    0.32
  -8   6   4    3.99    0.28
   8   6   4    3.85    0.30
  -8  -6   4    4.04    0.31
  -8   7   4    0.95    0.20
   8  -7   4    0.62    0.19
   8  -7   4    1.37    0.30
  -8  -7   4    1.44    0.24
   8   7   4    1.14    0.22
  -8   8   4    1.55    0.25
   8   8   4    1.69    0.27
  -8  -8   4    1.73    0.29
   8   0   5    0.32    0.07
   8   0   5    0.20    0.11
   8  -1   5    2.86    0.16
   8  -1   5    3.48    0.26
   8  -1   5    2.81    0.17
   8   1   5    2.69    0.23
  -8  -1   5    3.01    0.16
   8  -2   5    0.38    0.09
   8  -2   5    0.43    0.15
   8   2   5    0.34    0.12
   8  -3   5    3.02    0.30
   8  -3   5    3.47    0.22
  -8  -3   5    3.09    0.21
   8   3   5    2.93    0.22
   8  -4   5    0.94    0.15
   8  -4   5    0.43    0.22
  -8  -4   5    0.92    0.16
   8  -4  -5    0.67    0.14
   8   4   5    0.55    0.12
   8  -5   5    0.57    0.15
   8  -5   5    0.85    0.25
  -8  -5   5    0.48    0.16
   8   5   5    0.51    0.14
   8  -6   5    0.40    0.15
   8  -6   5    0.31    0.23
   8   6   5    0.54    0.16
  -8  -6   5    0.29    0.16
   8  -7   5    0.40    0.27
  -8   7   5   -0.01    0.14
   8  -7   5    0.11    0.15
  -8  -7   5    0.05    0.16
   8   7   5    0.40    0.18
   8   0   6    4.91    0.22
   8   0   6    4.94    0.34
   8  -1   6    3.90    0.33
   8   1   6    4.00    0.31
   8  -2   6   15.36    0.66
   8  -2   6   14.56    0.47
   8   2   6   14.50    0.59
   8  -3   6    0.68    0.13
   8  -3   6    0.66    0.21
   8   3   6    0.66    0.16
  -8  -3   6    0.56    0.12
   8  -4   6   13.68    0.50
   8  -4   6   12.76    0.66
  -8  -4   6   13.49    0.50
   8   4   6   13.93    0.46
   8  -5   6    0.92    0.26
   8  -5   6    1.00    0.18
  -8  -5   6    0.74    0.18
   8   5   6    0.70    0.14
   8  -6   6    3.98    0.33
   8  -6   6    3.73    0.45
  -8  -6   6    3.66    0.32
   8   6   6    4.21    0.30
   8  -7   6    1.46    0.26
   8  -7   6    1.07    0.33
  -8  -7   6    1.08    0.24
   8   7   6    1.50    0.23
   8   0   7   -0.13    0.16
   8  -1   7    1.62    0.28
   8   1   7    1.41    0.24
   8  -2   7    0.97    0.14
   8  -2   7    1.06    0.24
   8   2   7    0.87    0.19
   8  -3   7    1.28    0.25
   8  -3   7    0.64    0.14
  -8  -3   7    0.78    0.14
   8  -4   7    1.23    0.30
   8  -4   7    0.55    0.15
  -8  -4   7    0.82    0.17
   8  -5   7    0.42    0.24
   8  -5   7    0.44    0.15
  -8  -5   7    0.38    0.16
   8  -6   7    0.02    0.25
   8  -6   7    0.01    0.14
  -8  -6   7    0.27    0.17
   8   0   8    2.41    0.32
   8  -1   8    9.86    0.57
   8   1   8    9.37    0.53
   8  -2   8    6.83    0.48
   8  -2   8    6.66    0.30
   8  -3   8    3.65    0.25
   8  -3   8    3.73    0.41
   8  -4   8    4.75    0.30
   8  -4   8    4.86    0.47
  -8  -4   8    5.13    0.31
   8  -5   8    0.76    0.27
   8  -5   8    0.61    0.18
  -8  -5   8    1.10    0.22
  -8  -5   8    0.60    0.25
   8  -6   8    0.21    0.16
  -8  -6   8    0.18    0.18
   8   0   9    1.06    0.26
   8  -1   9    1.10    0.27
   8   1   9    0.69    0.24
   8  -2   9    0.13    0.21
   8  -3   9    1.28    0.30
   8  -4   9    1.18    0.21
   8  -4   9    1.43    0.32
  -8  -4   9    1.33    0.21
   8  -5   9    0.09    0.14
  -8  -5   9    0.01    0.15
   8   0  10    1.47    0.31
   8  -1  10    2.07    0.37
   8   1  10    1.73    0.33
   8  -2  10    6.19    0.53
   8  -3  10    0.02    0.23
   8  -4  10    1.17    0.19
   8   0  11    0.19    0.26
   8  -1  11    0.24    0.26
   9   0   0    0.07    0.06
   9   0   0    0.07    0.06
   9   1   0   29.89    0.90
   9   1   0   30.23    0.77
  -9  -1   0   31.35    0.78
   9  -1   0   31.18    0.78
   9  -1   0   29.80    0.91
   9   2   0    6.16    0.26
  -9  -2   0    6.45    0.26
   9  -2   0    6.48    0.29
   9  -2   0    6.51    0.26
   9  -3   0    5.86    0.26
   9  -3   0    5.58    0.29
  -9  -3   0    5.57    0.26
   9   3   0    5.82    0.26
   9   4   0    1.73    0.19
  -9   4   0    1.41    0.16
  -9  -4   0    1.32    0.17
   9  -4   0    1.13    0.15
   9  -4   0    1.36    0.19
   9  -5   0    0.79    0.19
  -9  -5   0    0.35    0.14
   9  -5   0    0.46    0.15
   9   5   0    0.40    0.14
  -9   5   0    0.23    0.13
   9   6   0    8.39    0.40
  -9   6   0    8.05    0.40
   9  -6   0    7.93    0.47
   9   7   0    1.05    0.21
  -9   7   0    1.34    0.23
  -9   8   0    0.04    0.17
   9   8   0   -0.03    0.17
   9   0   1   -0.06    0.06
   9   0   1   -0.05    0.05
   9   0  -1   -0.08    0.05
  -9   0   1    0.01    0.05
   9  -1   1    3.37    0.20
   9   1  -1    3.23    0.17
  -9  -1  -1    3.34    0.18
   9  -1   1    3.58    0.18
   9  -1  -1    3.30    0.17
  -9  -1   1    3.51    0.18
   9  -1  -1    3.33    0.19
   9   1   1    3.57    0.18
   9   1   1    3.55    0.19
  -9  -2  -1    0.72    0.11
   9  -2   1    0.49    0.10
   9   2  -1    0.56    0.10
   9  -2   1    0.60    0.12
  -9  -2   1    0.80    0.11
   9  -2  -1    0.63    0.10
   9  -2  -1    0.70    0.11
   9   2   1    0.60    0.10
   9   2   1    0.89    0.11
  -9  -3  -1    0.97    0.13
   9  -3   1    1.19    0.14
   9   3  -1    1.06    0.13
   9  -3   1    1.36    0.17
   9   3   1    1.10    0.14
   9   3   1    1.14    0.12
   9  -3  -1    1.09    0.14
   9  -3  -1    1.25    0.14
  -9  -3   1    1.16    0.15
  -9  -4  -1    0.91    0.15
   9  -4   1    0.97    0.15
   9  -4   1    0.98    0.19
  -9   4   1    1.00    0.14
   9   4  -1    1.17    0.16
   9  -4  -1    1.09    0.17
   9   4   1    0.86    0.11
  -9  -4   1    1.17    0.16
   9   4   1    0.87    0.14
  -9   4  -1    0.97    0.15
   9  -4  -1    0.84    0.14
   9  -5   1    0.31    0.13
  -9   5   1    0.42    0.13
   9  -5   1    0.37    0.19
   9   5  -1    0.52    0.15
   9   5   1    0.40    0.13
  -9   5  -1    0.25    0.11
  -9  -5   1    0.34    0.13
   9  -5  -1    0.62    0.17
  -9   6   1    1.41    0.21
   9  -6   1    1.24    0.26
   9   6  -1    1.43    0.21
   9  -6  -1    1.16    0.23
  -9  -6   1    1.54    0.21
  -9   6  -1    1.14    0.20
   9   6   1    1.40    0.21
  -9   7   1    0.84    0.20
   9   7  -1    1.14    0.22
   9  -7   1    1.43    0.26
   9   7   1    1.22    0.23
  -9   7  -1    0.59    0.18
  -9   8   1    0.74    0.23
  -9   8  -1    0.53    0.21
   9   8   1    0.67    0.21
  -9   0   2   -0.08    0.05
   9   0   2   -0.01    0.06
   9   0  -2   -0.05    0.05
   9   0   2   -0.03    0.07
   9  -1   2    5.50    0.28
   9   1  -2    5.61    0.23
  -9  -1  -2    5.37    0.23
   9  -1   2    5.92    0.24
   9   1   2    6.10    0.27
  -9  -1   2    5.71    0.23
   9  -1  -2    5.96    0.23
   9   1   2    5.94    0.23
   9   2  -2    4.04    0.20
  -9  -2  -2    4.21    0.20
   9  -2   2    3.79    0.25
   9  -2   2    3.75    0.20
   9   2   2    4.32    0.20
   9  -2  -2    3.61    0.21
  -9  -2   2    3.86    0.20
   9  -2  -2    4.07    0.20
   9   2   2    4.22    0.21
   9   3  -2   10.55    0.38
  -9  -3  -2   10.53    0.38
   9  -3   2   10.18    0.38
   9  -3   2   11.56    0.48
   9   3   2   10.83    0.38
   9  -3  -2   11.59    0.43
  -9  -3   2   10.94    0.39
   9  -3  -2   10.94    0.38
   9   3   2   10.92    0.38
   9  -4   2    0.18    0.09
  -9  -4  -2    0.14    0.10
   9   4  -2    0.21    0.11
   9  -4   2    0.38    0.17
   9   4   2    0.20    0.08
  -9  -4   2    0.08    0.09
   9   4   2    0.19    0.10
   9  -4  -2    0.18    0.11
  -9   4  -2    0.25    0.10
  -9   5   2    2.06    0.22
   9  -5   2    1.94    0.22
   9  -5   2    1.86    0.28
   9   5  -2    2.21    0.23
  -9  -5   2    2.31    0.24
   9  -5  -2    2.22    0.24
   9   5   2    2.21    0.23
  -9   5  -2    1.67    0.21
  -9   6   2    1.47    0.22
   9  -6   2    1.49    0.28
   9   6  -2    1.38    0.21
   9  -6   2    1.28    0.21
  -9   6  -2    1.22    0.20
   9   6   2    1.62    0.22
  -9  -6   2    1.06    0.20
   9  -6  -2    1.63    0.23
   9  -7   2    0.25    0.23
  -9   7   2    0.33    0.16
  -9   7  -2    0.22    0.16
   9   7   2   -0.01    0.15
  -9   8   2    1.01    0.24
   9   8   2    1.24    0.25
   9   0   3   -0.13    0.08
   9   0   3    0.00    0.06
   9   0  -3    0.09    0.05
  -9   0   3    0.08    0.06
  -9   1   3   15.64    0.46
   9  -1   3   15.72    0.47
   9  -1   3   15.38    0.58
   9   1  -3   16.60    0.46
  -9  -1  -3   16.40    0.47
   9   1   3   16.07    0.56
   9   1   3   15.72    0.46
   9  -1  -3   16.36    0.46
  -9  -1   3   16.46    0.47
   9  -2   3    3.69    0.20
   9   2  -3    3.93    0.20
  -9  -2  -3    3.72    0.19
   9  -2   3    3.67    0.26
  -9   2   3    3.68    0.20
   9   2   3    3.77    0.22
   9  -2  -3    3.60    0.19
  -9  -2   3    3.43    0.19
   9   2   3    3.47    0.19
   9  -3   3   11.65    0.52
   9   3  -3   11.80    0.41
  -9  -3  -3   11.98    0.41
   9  -3   3   12.37    0.42
  -9  -3   3   11.68    0.41
   9   3   3   12.48    0.41
   9   3   3   11.11    0.43
   9  -3  -3   12.11    0.45
   9  -3  -3   11.30    0.42
   9  -4   3    0.79    0.14
   9  -4   3    0.60    0.19
   9   4  -3    0.49    0.13
  -9   4  -3    0.85    0.14
   9   4   3    0.42    0.12
   9  -4  -3    0.72    0.14
  -9  -4   3    0.42    0.13
   9  -5   3    1.87    0.28
   9  -5   3    2.11    0.23
   9  -5  -3    1.47    0.19
  -9  -5   3    2.20    0.24
  -9   5  -3    1.79    0.21
   9   5   3    1.83    0.22
   9  -6   3    1.78    0.24
  -9   6   3    2.29    0.24
   9  -6   3    1.96    0.31
  -9  -6   3    1.98    0.25
   9   6   3    2.08    0.24
   9  -7   3    1.71    0.34
  -9   7   3    1.58    0.24
   9   7   3    1.66    0.26
  -9  -7   3    1.48    0.25
  -9   8   3    1.10    0.24
   9   8   3    1.57    0.27
   9   0   4    0.09    0.07
   9   0  -4    0.03    0.06
  -9   0   4    0.01    0.06
   9   0   4    0.07    0.11
  -9   0   4    0.06    0.06
  -9   1   4    4.37    0.20
   9  -1   4    4.46    0.22
   9  -1   4    4.64    0.29
  -9  -1  -4    4.50    0.21
   9   1  -4    4.49    0.21
   9  -1   4    4.49    0.21
  -9  -1   4    4.65    0.21
  -9  -1   4    4.63    0.20
   9   1   4    4.29    0.27
   9   1   4    4.81    0.21
   9  -1  -4    4.20    0.20
   9  -2   4    2.75    0.26
  -9  -2  -4    3.27    0.19
   9  -2   4    3.04    0.19
   9   2  -4    2.82    0.18
  -9   2   4    2.88    0.18
  -9  -2   4    2.92    0.18
  -9  -2   4    2.77    0.18
   9   2   4    3.26    0.23
   9   2   4    2.92    0.18
   9  -3   4   10.02    0.50
   9  -3   4   10.02    0.38
   9   3   4   10.53    0.37
   9   3   4   10.05    0.41
  -9  -3   4   10.03    0.38
   9  -4   4    0.94    0.16
   9  -4   4    1.04    0.23
   9  -4  -4    1.17    0.16
  -9  -4   4    1.22    0.18
   9   4   4    0.89    0.15
   9  -5   4    4.46    0.40
   9  -5   4    4.65    0.30
   9   5   4    4.14    0.28
   9  -5  -4    3.89    0.27
  -9  -5   4    4.83    0.30
   9  -6   4    0.04    0.12
   9  -6   4    0.04    0.22
   9   6   4   -0.13    0.12
  -9  -6   4    0.05    0.13
  -9   7   4    0.26    0.17
   9  -7   4   -0.04    0.14
   9  -7   4    0.05    0.25
   9   7   4    0.39    0.18
  -9  -7   4    0.33    0.18
   9   0   5    0.01    0.11
  -9   0   5    0.01    0.06
   9   0   5   -0.02    0.05
   9  -1   5    9.63    0.33
   9  -1   5    8.98    0.45
  -9  -1   5    8.44    0.33
   9   1   5    9.08    0.43
   9  -2   5    2.42    0.28
   9  -2   5    2.21    0.17
  -9  -2   5    1.88    0.16
   9   2   5    2.30    0.23
   9  -3   5    8.16    0.47
   9  -3   5    7.97    0.34
  -9  -3   5    8.56    0.35
   9   3   5    8.46    0.38
   9  -4   5    0.49    0.21
   9  -4   5    0.42    0.13
  -9  -4   5    0.34    0.13
   9  -4  -5    0.21    0.13
   9   4   5    0.36    0.12
   9  -5   5    1.25    0.28
   9  -5   5    1.46    0.21
  -9  -5   5    1.21    0.21
   9   5   5    1.42    0.19
   9  -6   5    0.33    0.24
   9  -6   5   -0.09    0.13
   9   6   5    0.06    0.14
  -9  -6   5    0.11    0.14
   9  -7   5    1.01    0.23
   9  -7   5    1.04    0.31
   9   7   5    0.89    0.21
  -9  -7   5    0.83    0.21
   9   0   6   -0.13    0.13
   9  -1   6   14.65    0.63
   9   1   6   13.27    0.59
   9  -2   6    1.76    0.17
   9  -2   6    1.81    0.27
   9   2   6    1.68    0.23
  -9  -2   6    1.86    0.18
   9  -3   6    5.60    0.29
   9  -3   6    5.85    0.43
   9   3   6    5.76    0.34
  -9  -3   6    5.67    0.29
   9  -4   6    1.74    0.21
   9  -4   6    2.03    0.32
   9   4   6    1.65    0.18
  -9  -4   6    2.00    0.23
   9  -5   6    1.34    0.21
   9  -5   6    1.84    0.35
   9   5   6    1.51    0.19
  -9  -5   6    1.11    0.20
   9  -6   6    1.70    0.24
   9  -6   6    2.40    0.37
   9   6   6    2.11    0.24
  -9  -6   6    2.71    0.31
   9  -7   6    0.78    0.22
   9  -7   6    0.88    0.33
   9   7   6    0.97    0.20
  -9  -7   6    1.02    0.24
   9   0   7   -0.04    0.16
   9  -1   7   12.52    0.63
   9  -1   7   12.99    0.43
   9   1   7   12.71    0.60
   9  -2   7    4.05    0.38
   9  -2   7    3.90    0.24
  -9  -2   7    3.89    0.22
   9  -3   7    4.53    0.41
   9  -3   7    4.52    0.27
  -9  -3   7    4.85    0.27
   9  -4   7    1.87    0.32
   9  -4   7    1.21    0.19
  -9  -4   7    1.51    0.21
   9  -5   7   -0.03    0.12
   9  -5   7    0.15    0.22
  -9  -5   7    0.13    0.13
   9  -6   7    1.65    0.37
   9  -6   7    1.87    0.26
  -9  -6   7    1.59    0.26
   9   6   7    1.74    0.22
   9   0   8   -0.14    0.16
   9  -1   8    1.54    0.28
   9  -2   8   -0.01    0.10
   9  -2   8    0.17    0.18
   9  -3   8    2.25    0.34
   9  -3   8    2.71    0.23
  -9  -3   8    2.37    0.23
   9  -4   8    0.05    0.21
   9  -4   8    0.02    0.11
  -9  -4   8    0.11    0.13
   9  -5   8    0.01    0.12
   9  -5   8    0.18    0.24
  -9  -5   8    0.13    0.15
   9   0   9    0.06    0.20
   9  -1   9    6.27    0.49
   9   1   9    6.06    0.47
   9  -2   9   -0.01    0.20
   9  -3   9    5.99    0.51
   9  -3   9    5.86    0.33
   9  -4   9    0.76    0.28
   9  -4   9    0.32    0.14
  -9  -4   9    0.49    0.15
   9   0  10   -0.02    0.21
   9  -1  10    0.57    0.28
   9   1  10    0.70    0.27
   9  -2  10    1.16    0.31
   9   0  11   -0.13    0.24
   9  -1  11    2.55    0.42
  10   0   0   36.30    0.90
  10   0   0   34.99    1.06
 -10  -1   0    0.23    0.09
  10   1   0    0.31    0.08
  10   1   0    0.11    0.07
  10  -1   0    0.28    0.09
  10  -1   0    0.18    0.08
  10  -2   0    3.80    0.23
 -10  -2   0    3.95    0.22
  10   2   0    3.37    0.20
  10  -2   0    3.90    0.21
  10  -3   0   16.83    0.52
  10  -3   0   16.30    0.60
  10   3   0   15.88    0.51
 -10  -3   0   16.51    0.52
 -10  -4   0    0.22    0.12
  10   4   0    0.15    0.11
  10  -4   0    0.07    0.09
  10  -4   0   -0.04    0.13
  10   5   0   23.40    0.74
 -10   5   0   24.69    0.75
  10  -5   0   25.08    0.89
  10  -5   0   22.83    0.77
 -10  -5   0   24.28    0.76
  10  -6   0    1.48    0.26
  10   6   0    1.29    0.20
 -10   6   0    1.16    0.21
 -10   7   0    0.56    0.18
 -10   8   0   -0.09    0.17
  10   8   0    0.06    0.18
  10   0   1   20.76    0.57
  10   0   1   19.59    0.67
  10   0  -1   21.12    0.57
 -10   0   1   22.00    0.59
  10  -1   1    3.61    0.23
  10  -1   1    3.77    0.20
 -10  -1  -1    3.88    0.20
  10   1  -1    3.65    0.19
  10  -1  -1    3.72    0.21
  10   1   1    3.50    0.19
  10   1   1    3.81    0.21
  10  -1  -1    3.61    0.19
 -10  -1   1    3.95    0.20
 -10  -2  -1    5.99    0.26
  10   2  -1    6.17    0.26
  10  -2   1    6.60    0.27
  10  -2   1    5.98    0.31
 -10  -2   1    6.53    0.27
  10  -2  -1    5.94    0.26
  10   2   1    6.51    0.26
  10  -2  -1    6.14    0.29
  10   2   1    6.48    0.27
  10  -3   1    2.46    0.19
  10  -3   1    2.17    0.23
  10   3  -1    2.07    0.19
 -10  -3  -1    2.01    0.18
  10  -3  -1    2.13    0.21
  10  -3  -1    1.96    0.18
  10   3   1    2.19    0.16
  10   3   1    2.08    0.18
 -10  -3   1    1.98    0.19
 -10  -4  -1    9.18    0.38
  10  -4   1    8.40    0.37
  10  -4   1    8.44    0.45
  10   4  -1    8.62    0.37
 -10   4  -1    8.75    0.37
 -10  -4   1    9.07    0.38
  10   4   1    8.69    0.36
  10  -4  -1    9.41    0.43
  10   4   1    8.28    0.33
  10  -4  -1    7.81    0.35
  10  -5   1   -0.05    0.18
  10   5  -1    0.16    0.12
  10  -5   1    0.23    0.12
 -10   5   1    0.35    0.13
  10  -5  -1    0.04    0.15
 -10   5  -1    0.13    0.11
 -10  -5   1    0.10    0.13
  10   5   1   -0.12    0.11
  10   6  -1    3.82    0.31
 -10   6   1    3.87    0.31
  10  -6   1    3.81    0.39
 -10  -6   1    3.87    0.30
  10   6   1    3.79    0.30
 -10   6  -1    3.04    0.30
  10  -6  -1    4.07    0.35
  10   7  -1    1.39    0.24
 -10   7   1    1.47    0.24
  10  -7   1    1.39    0.28
 -10   7  -1    1.35    0.24
  10   7   1    1.21    0.24
 -10   8   1    1.10    0.26
 -10   8  -1    1.26    0.27
  10   8   1    1.04    0.25
  10   0  -2   18.49    0.51
 -10   0   2   18.45    0.52
  10   0   2   17.53    0.62
  10   0   2   18.58    0.52
  10  -1   2    9.54    0.40
  10  -1   2    9.35    0.33
 -10  -1  -2    9.67    0.33
  10   1  -2    9.32    0.32
 -10  -1   2    9.23    0.33
  10   1   2    9.56    0.37
  10  -1  -2    9.59    0.32
  10   1   2    9.10    0.32
 -10  -2  -2    4.51    0.22
  10   2  -2    4.93    0.23
  10  -2   2    4.48    0.23
  10  -2  -2    4.49    0.22
  10  -2  -2    4.50    0.25
  10   2   2    4.29    0.22
  10   2   2    4.56    0.24
 -10  -2   2    4.98    0.23
 -10  -3  -2    3.79    0.23
  10   3  -2    3.81    0.23
  10  -3   2    3.86    0.24
  10  -3   2    3.48    0.28
  10  -3  -2    4.20    0.23
 -10  -3   2    4.31    0.24
  10  -3  -2    4.03    0.26
  10   3   2    3.68    0.21
  10   3   2    4.35    0.23
  10   4  -2    9.77    0.40
  10  -4   2   10.42    0.51
  10  -4   2   10.78    0.42
 -10  -4   2   10.31    0.41
  10   4   2   10.06    0.40
 -10   4  -2   10.53    0.41
  10  -4  -2   10.51    0.45
  10  -5   2    5.69    0.42
  10  -5   2    5.68    0.32
  10   5  -2    5.37    0.32
 -10   5  -2    5.67    0.33
  10   5   2    5.07    0.31
 -10  -5   2    5.20    0.32
  10  -5  -2    5.40    0.35
 -10   6   2    5.64    0.35
  10  -6   2    5.36    0.35
  10  -6   2    6.25    0.46
  10   6   2    5.59    0.35
 -10   6  -2    5.95    0.37
 -10  -6   2    5.72    0.36
  10  -6  -2    5.62    0.39
 -10   7   2    0.56    0.18
  10  -7   2    1.26    0.28
  10   7   2    1.31    0.24
 -10   8   2    0.71    0.24
  10   8   2    0.57    0.22
 -10   0   3    4.05    0.20
  10   0  -3    4.09    0.19
  10   0   3    4.15    0.20
  10   0   3    4.02    0.26
 -10   0   3    4.09    0.20
 -10  -1  -3    0.39    0.09
  10  -1   3    0.72    0.11
  10  -1   3    0.83    0.15
 -10   1   3    0.61    0.10
  10   1  -3    0.74    0.10
  10   1   3    0.55    0.13
  10  -1  -3    0.42    0.09
  10   1   3    0.72    0.11
 -10  -1   3    0.65    0.11
 -10   2   3    6.70    0.28
  10   2  -3    7.01    0.28
  10  -2   3    6.60    0.36
  10  -2   3    7.04    0.29
 -10  -2  -3    6.64    0.28
  10   2   3    6.56    0.32
 -10  -2   3    6.83    0.29
  10   2   3    6.51    0.27
  10  -2  -3    6.43    0.27
  10  -3   3    0.77    0.13
  10  -3   3    0.51    0.18
  10   3  -3    0.46    0.12
 -10  -3   3    0.69    0.13
  10   3   3    0.50    0.12
  10   3   3    0.71    0.12
  10  -3  -3    0.98    0.15
  10  -4   3    3.02    0.33
  10   4  -3    3.86    0.26
  10  -4   3    4.00    0.26
 -10  -4   3    3.78    0.25
  10   4   3    3.76    0.25
 -10   4  -3    4.14    0.26
  10  -4  -3    3.63    0.26
  10  -5   3    1.48    0.27
  10  -5   3    1.41    0.20
  10   5   3    1.63    0.21
  10  -5  -3    1.20    0.19
 -10   5  -3    1.36    0.20
 -10  -5   3    1.16    0.19
  10  -6   3    1.67    0.30
  10  -6   3    1.27    0.21
  10   6   3    1.23    0.21
 -10  -6   3    1.49    0.24
 -10   7   3    0.93    0.21
  10  -7   3    1.13    0.32
 -10  -7   3    0.60    0.20
  10   7   3    0.63    0.21
 -10   0   4    6.97    0.28
  10   0   4    7.81    0.29
  10   0  -4    7.18    0.28
 -10   0   4    7.75    0.28
  10   0   4    7.88    0.38
  10  -1   4    3.69    0.28
  10   1  -4    3.53    0.20
 -10  -1  -4    3.27    0.20
  10  -1   4    3.29    0.20
 -10   1   4    3.23    0.18
  10   1   4    3.26    0.19
  10   1   4    3.40    0.26
 -10  -1   4    3.34    0.20
 -10  -1   4    3.52    0.19
  10  -2   4    6.53    0.38
  10  -2   4    6.32    0.28
 -10  -2   4    5.91    0.27
  10   2   4    6.18    0.27
  10   2   4    6.47    0.33
  10  -3   4    6.36    0.41
  10  -3   4    6.31    0.31
  10   3   4    6.76    0.33
 -10  -3   4    6.63    0.31
  10   3   4    6.80    0.30
  10  -4   4    7.82    0.35
  10  -4   4    7.33    0.47
 -10  -4   4    8.08    0.37
  10   4   4    7.41    0.34
  10  -4  -4    7.05    0.36
  10  -5   4    5.75    0.44
  10  -5   4    5.53    0.34
 -10  -5   4    5.82    0.34
  10   5   4    5.57    0.32
  10  -6   4    1.05    0.20
  10  -6   4    1.00    0.28
 -10  -6   4    0.86    0.20
  10   6   4    0.95    0.20
  10  -7   4   -0.12    0.24
  10  -7   4    0.04    0.15
  10   7   4   -0.06    0.17
 -10  -7   4    0.33    0.19
  10   0   5   17.74    0.53
  10   0   5   18.06    0.69
  10  -1   5    3.21    0.21
  10  -1   5    2.94    0.30
  10   1   5    3.49    0.29
  10  -2   5   14.68    0.63
  10  -2   5   13.58    0.46
 -10  -2   5   13.13    0.45
  10   2   5   13.61    0.55
  10  -3   5    5.78    0.41
  10  -3   5    5.85    0.29
  10   3   5    5.56    0.28
 -10  -3   5    5.43    0.29
  10   3   5    5.97    0.33
  10  -4   5    3.08    0.24
  10  -4   5    3.57    0.38
 -10  -4   5    3.50    0.26
  10  -4  -5    3.35    0.25
  10   4   5    3.22    0.24
  10  -5   5    1.13    0.19
  10  -5   5    1.28    0.28
  10   5   5    1.18    0.18
 -10  -5   5    0.76    0.17
  10  -5  -5    1.00    0.18
  10  -6   5    0.03    0.22
  10  -6   5    0.28    0.15
 -10  -6   5    0.07    0.15
  10   6   5    0.34    0.15
  10  -7   5    0.01    0.14
  10  -7   5   -0.18    0.25
  10   7   5   -0.04    0.16
 -10  -7   5   -0.06    0.16
  10   0   6   27.89    1.00
  10  -1   6    4.74    0.38
  10  -1   6    5.42    0.26
 -10  -1   6    4.59    0.24
  10   1   6    5.28    0.25
  10   1   6    5.65    0.38
  10  -2   6    0.05    0.09
  10  -2   6   -0.06    0.16
 -10  -2   6    0.07    0.09
  10   2   6    0.12    0.14
  10   2   6   -0.03    0.08
  10  -3   6    0.97    0.26
  10  -3   6    0.92    0.17
 -10  -3   6    1.05    0.17
  10   3   6    0.86    0.14
  10  -4   6    0.35    0.13
  10  -4   6    0.42    0.24
  10   4   6    0.56    0.13
 -10  -4   6    0.92    0.17
  10  -5   6    0.33    0.23
  10  -5   6    0.21    0.14
 -10  -5   6    0.21    0.14
  10   5   6    0.07    0.12
  10  -6   6    0.05    0.25
  10  -6   6    0.03    0.13
 -10  -6   6    0.19    0.15
  10   6   6   -0.07    0.14
  10   0   7    1.35    0.27
  10  -1   7    1.57    0.17
  10  -1   7    1.79    0.31
  10   1   7    2.12    0.29
  10  -2   7    2.16    0.22
  10  -2   7    2.19    0.32
 -10  -2   7    2.11    0.20
  10  -3   7    2.28    0.23
  10  -3   7    2.19    0.33
 -10  -3   7    2.57    0.22
  10  -4   7    3.30    0.27
  10  -4   7    3.97    0.44
 -10  -4   7    4.09    0.29
  10  -5   7    0.43    0.15
  10  -5   7    1.04    0.28
 -10  -5   7    1.03    0.20
  10  -6   7    0.51    0.20
  10   6   7    0.99    0.18
 -10  -6   7    1.17    0.24
  10   0   8    3.34    0.37
  10  -1   8    1.90    0.31
  10  -2   8    1.98    0.21
  10  -2   8    2.12    0.34
  10   2   8    2.03    0.30
  10  -3   8   -0.05    0.10
  10  -3   8    0.23    0.21
 -10  -3   8    0.11    0.11
  10  -4   8    1.79    0.33
  10  -4   8    1.92    0.24
 -10  -4   8    1.58    0.23
  10  -5   8   -0.03    0.14
 -10  -5   8    0.32    0.17
  10   0   9    1.80    0.32
  10  -1   9    0.36    0.24
  10   1   9    0.31    0.23
  10  -2   9    2.25    0.36
  10  -3   9    0.72    0.27
  10  -3   9    0.40    0.14
  10  -4   9    1.86    0.24
 -10  -4   9    2.51    0.28
  10   0  10    2.23    0.37
  10  -1  10    1.65    0.35
  10   1  10    1.37    0.32
  10  -2  10    1.45    0.34
  11   0   0    0.41    0.10
  11   0   0    0.50    0.10
 -11  -1   0   79.91    1.89
  11  -1   0   79.79    2.28
  11  -1   0   80.53    1.88
  11   1   0   81.41    2.26
  11   1   0   81.30    1.88
  11  -2   0    0.08    0.08
  11  -2   0    0.15    0.10
 -11  -2   0    0.24    0.09
  11   2   0    0.17    0.08
  11  -3   0   21.89    0.64
  11   3   0   20.78    0.63
  11  -3   0   22.00    0.76
 -11  -3   0   21.17    0.64
  11   4   0    4.33    0.27
  11  -4   0    3.99    0.32
  11  -4   0    3.88    0.26
 -11  -4   0    4.04    0.28
 -11  -5   0    0.79    0.17
  11  -5   0    0.77    0.21
  11   5   0    0.52    0.15
 -11   6   0    0.13    0.16
  11   6   0    0.36    0.15
  11  -6   0    0.38    0.21
 -11   7   0    0.66    0.19
  11   7   0    0.47    0.19
 -11   8   0    0.54    0.23
  11   8   0    0.57    0.21
 -11   0   1    0.04    0.07
  11   0  -1   -0.09    0.07
  11   0  -1   -0.04    0.06
  11   0   1   -0.17    0.08
  11   0   1    0.12    0.07
 -11  -1  -1    8.55    0.32
  11  -1   1    7.68    0.36
  11  -1   1    8.07    0.31
  11   1  -1    8.13    0.30
  11   1   1    7.62    0.30
  11  -1  -1    8.02    0.30
 -11  -1   1    7.75    0.31
  11  -1  -1    7.72    0.34
  11   1   1    7.52    0.33
  11  -2   1    1.28    0.18
  11   2  -1    1.43    0.16
 -11  -2  -1    1.18    0.14
  11  -2   1    1.55    0.16
  11   2   1    1.35    0.15
  11  -2  -1    1.39    0.15
  11  -2  -1    1.29    0.16
 -11  -2   1    1.52    0.16
  11   2   1    1.42    0.15
  11  -3   1    2.45    0.26
 -11  -3  -1    2.32    0.20
  11   3  -1    2.75    0.21
  11  -3   1    2.66    0.21
  11   3   1    2.66    0.21
  11  -3  -1    2.78    0.24
  11  -3  -1    2.55    0.20
  11   3   1    2.84    0.19
 -11  -3   1    2.71    0.21
  11   4  -1    3.48    0.26
  11  -4   1    3.34    0.34
 -11  -4  -1    3.72    0.27
  11  -4   1    3.84    0.26
  11   4   1    3.65    0.22
  11   4   1    3.44    0.26
 -11  -4   1    3.85    0.28
  11  -4  -1    3.70    0.30
  11   5  -1    1.08    0.19
  11  -5   1    1.19    0.24
  11  -5   1    0.88    0.18
 -11  -5   1    0.99    0.19
 -11   5  -1    1.31    0.21
  11   5   1    1.04    0.19
  11  -5  -1    1.05    0.21
 -11   6   1    0.42    0.16
  11   6  -1    0.34    0.14
  11  -6   1    0.55    0.23
 -11   6  -1    0.36    0.16
  11   6   1    0.28    0.16
  11  -6  -1    0.28    0.19
 -11   7   1    0.49    0.20
  11  -7   1    0.24    0.22
  11   7   1    0.18    0.18
 -11   7  -1    0.36    0.18
 -11   8   1   -0.25    0.18
  11   8   1   -0.07    0.19
  11   0   2    0.01    0.06
  11   0  -2    0.09    0.07
 -11   0   2   -0.05    0.06
  11   0   2   -0.10    0.08
  11  -1   2   13.04    0.52
  11   1  -2   13.19    0.42
  11  -1   2   12.92    0.43
 -11  -1  -2   13.49    0.44
 -11  -1   2   13.19    0.43
  11  -1  -2   13.22    0.42
  11   1   2   13.98    0.50
  11   1   2   13.88    0.43
  11   2  -2    7.23    0.30
  11  -2   2    7.02    0.31
  11  -2   2    6.93    0.37
 -11  -2  -2    7.15    0.30
 -11  -2   2    7.84    0.31
  11   2   2    7.47    0.30
  11  -2  -2    7.49    0.30
  11  -2  -2    7.64    0.34
  11   2   2    7.34    0.33
  11   3  -2   10.74    0.41
  11  -3   2   12.07    0.43
  11  -3   2   12.18    0.53
 -11  -3  -2   11.24    0.42
  11   3   2   11.30    0.43
  11  -3  -2   12.20    0.47
  11  -3  -2   10.97    0.41
 -11  -3   2   11.45    0.43
  11   3   2   11.34    0.41
  11  -4   2    1.03    0.16
  11   4  -2    1.12    0.18
  11  -4   2    1.49    0.25
  11  -4  -2    1.46    0.20
  11   4   2    1.12    0.15
 -11  -4   2    1.02    0.18
  11   4   2    1.25    0.18
  11  -5   2    0.16    0.13
  11  -5   2    0.23    0.20
  11   5  -2    0.30    0.14
 -11   5  -2   -0.02    0.13
 -11  -5   2    0.24    0.14
  11  -5  -2    0.25    0.16
  11   5   2    0.29    0.14
  11  -6   2    0.69    0.25
  11   6   2    0.67    0.18
 -11  -6   2    0.39    0.17
 -11   6  -2    0.84    0.18
  11  -6  -2    0.66    0.20
  11  -7   2    1.26    0.28
 -11   7   2    0.94    0.22
  11   7   2    1.02    0.23
  11   0  -3    0.01    0.06
 -11   0   3   -0.08    0.06
  11   0   3    0.03    0.07
  11   0   3    0.00    0.10
 -11  -1  -3   10.09    0.37
 -11   1   3   10.09    0.36
  11   1  -3   10.28    0.35
  11  -1   3    9.85    0.45
  11  -1   3    9.97    0.36
  11   1   3   10.87    0.36
 -11  -1   3    9.71    0.36
  11  -1  -3    9.93    0.35
  11   1   3   10.25    0.43
  11  -2   3    1.65    0.22
  11   2  -3    1.72    0.18
 -11  -2  -3    1.56    0.16
  11  -2   3    1.61    0.17
 -11  -2   3    1.67    0.18
  11   2   3    1.68    0.19
  11   2   3    1.61    0.16
  11  -3   3    0.19    0.17
  11  -3   3    0.24    0.10
  11   3  -3    0.21    0.11
  11  -3  -3    0.19    0.12
 -11  -3   3    0.03    0.09
  11   3   3    0.02    0.11
  11   3   3    0.15    0.10
  11  -4   3    3.06    0.34
  11  -4   3    2.66    0.23
  11  -4  -3    3.04    0.26
 -11  -4   3    2.87    0.27
  11   4   3    2.76    0.24
  11  -5   3    1.47    0.27
  11  -5   3    0.91    0.17
  11   5   3    0.82    0.18
  11  -5  -3    0.97    0.19
 -11  -5   3    1.04    0.20
  11  -6   3    3.99    0.42
  11  -6   3    2.49    0.29
 -11  -6   3    3.56    0.34
  11   6   3    2.81    0.29
  11  -7   3    0.32    0.28
  11   7   3    0.57    0.20
 -11  -7   3    0.19    0.17
  11   0   4   -0.11    0.06
  11   0   4    0.17    0.12
 -11   0   4   -0.20    0.05
  11  -1   4   19.99    0.74
  11  -1   4   19.86    0.58
 -11   1   4   18.14    0.57
  11   1   4   19.62    0.70
 -11  -1   4   18.69    0.56
  11   1   4   19.46    0.57
  11  -2   4    4.27    0.34
  11  -2   4    4.73    0.26
 -11  -2   4    4.29    0.24
  11   2   4    5.20    0.31
  11   2   4    4.74    0.25
  11  -3   4    7.60    0.34
  11  -3   4    8.07    0.47
  11   3   4    8.16    0.38
 -11  -3   4    8.47    0.36
  11   3   4    7.37    0.33
  11  -3  -4    7.59    0.37
  11  -4   4    1.17    0.27
  11  -4   4    1.13    0.18
 -11  -4   4    1.12    0.19
  11  -4  -4    1.48    0.20
  11   4   4    1.03    0.17
  11  -5   4    0.83    0.24
  11  -5   4    0.37    0.14
  11   5   4    0.62    0.16
  11  -5  -4    0.44    0.15
 -11  -5   4    0.39    0.15
  11  -6   4   -0.08    0.12
  11  -6   4   -0.17    0.20
  11   6   4   -0.04    0.13
 -11  -6   4    0.31    0.16
  11  -7   4    0.44    0.18
  11  -7   4    0.92    0.32
  11   7   4    0.55    0.21
 -11  -7   4    0.48    0.20
  11   0   5    0.15    0.16
  11   0   5   -0.05    0.09
  11  -1   5   10.41    0.39
  11  -1   5   10.10    0.52
  11   1   5   10.71    0.50
 -11  -1   5   10.49    0.38
  11   1   5   10.69    0.38
  11  -2   5    0.33    0.18
  11  -2   5    0.37    0.11
  11   2   5    0.26    0.16
 -11  -2   5    0.21    0.10
  11   2   5    0.18    0.11
  11  -3   5    2.78    0.23
  11  -3   5    3.06    0.35
  11   3   5    2.91    0.27
  11   3   5    3.17    0.23
 -11  -3   5    2.83    0.23
  11  -4   5    0.41    0.21
  11  -4   5    0.23    0.12
 -11  -4   5    0.19    0.14
  11  -4  -5    0.30    0.14
  11   4   5    0.02    0.11
  11  -5   5    0.59    0.25
  11  -5   5    0.12    0.13
 -11  -5   5    0.11    0.13
  11   5   5    0.14    0.13
  11  -5  -5    0.34    0.14
  11  -6   5    0.10    0.26
  11  -6   5    0.18    0.15
 -11  -6   5    0.07    0.15
  11   6   5    0.18    0.16
  11  -7   5    0.14    0.27
  11  -7   5    0.05    0.16
 -11  -7   5    0.00    0.17
  11   7   5    0.07    0.17
  11   0   6    0.07    0.18
  11   0   6   -0.06    0.09
 -11   0   6   -0.04    0.07
  11  -1   6    7.22    0.31
  11  -1   6    6.80    0.45
  11   1   6    7.20    0.30
 -11  -1   6    6.25    0.28
  11   1   6    7.04    0.44
  11  -2   6    3.50    0.24
  11  -2   6    3.58    0.36
 -11  -2   6    3.21    0.22
  11   2   6    3.45    0.22
  11  -3   6    2.25    0.33
  11  -3   6    2.00    0.22
  11   3   6    1.71    0.19
 -11  -3   6    2.07    0.23
  11  -4   6    1.13    0.28
  11  -4   6    1.08    0.19
 -11  -4   6    1.24    0.21
  11  -4  -6    0.99    0.20
  11   4   6    0.88    0.16
  11  -5   6    0.34    0.24
  11  -5   6    0.13    0.13
  11   5   6    0.27    0.13
 -11  -5   6    0.15    0.14
  11  -6   6    0.41    0.28
  11  -6   6    0.47    0.19
  11   6   6    0.17    0.14
 -11  -6   6    0.52    0.18
  11   0   7    0.06    0.18
  11   0   7    0.03    0.09
  11  -1   7    1.86    0.19
  11  -1   7    2.13    0.32
  11   1   7    1.76    0.17
  11  -2   7    0.96    0.17
  11  -2   7    0.92    0.26
  11   2   7    0.67    0.13
 -11  -2   7    1.16    0.18
  11  -3   7    0.82    0.16
  11  -3   7    1.17    0.29
 -11  -3   7    1.37    0.20
  11  -4   7   -0.08    0.11
  11  -4   7    0.19    0.23
 -11  -4   7    0.08    0.12
  11  -5   7   -0.03    0.22
  11  -5   7    0.05    0.13
  11   5   7    0.18    0.12
 -11  -5   7    0.09    0.16
  11  -6   7    0.19    0.17
  11   6   7    0.15    0.15
 -11  -6   7    0.39    0.19
  11   0   8    0.26    0.19
  11  -1   8    3.48    0.24
  11  -1   8    4.48    0.41
  11   1   8    3.16    0.38
  11  -2   8    0.70    0.25
  11  -2   8    0.62    0.15
  11   2   8    0.28    0.21
  11  -3   8    0.63    0.25
  11  -3   8    0.30    0.14
 -11  -3   8    1.04    0.18
  11  -4   8    0.86    0.27
  11  -4   8    0.67    0.18
 -11  -4   8    0.53    0.18
  11  -5   8    0.14    0.14
 -11  -5   8    0.36    0.17
  11   0   9    0.09    0.21
  11  -1   9    1.77    0.34
  11   1   9    1.21    0.28
  11  -2   9    0.15    0.21
  11  -2   9    0.34    0.14
  11  -3   9    0.26    0.15
  11  -3   9    0.86    0.27
  11  -4   9    0.06    0.13
 -11  -4   9    0.04    0.14
  11   0  10    0.52    0.27
  11  -1  10    6.41    0.55
  12   0   0    4.78    0.26
 -12   0   0    5.03    0.25
  12   0   0    4.69    0.24
  12  -1   0    2.42    0.19
 -12  -1   0    2.58    0.19
  12   1   0    2.56    0.20
  12   1   0    2.47    0.19
  12  -1   0    2.48    0.21
  12  -2   0    6.07    0.34
  12   2   0    6.74    0.30
 -12  -2   0    6.76    0.30
  12  -2   0    7.01    0.31
  12   2   0    7.25    0.32
  12  -3   0    1.64    0.18
  12   3   0    1.96    0.20
  12  -3   0    2.36    0.25
 -12  -3   0    1.83    0.20
  12  -4   0   19.49    0.75
  12   4   0   17.58    0.61
 -12  -4   0   19.47    0.63
  12  -4   0   18.32    0.62
  12   5   0    0.00    0.12
  12  -5   0   -0.10    0.16
  12  -6   0    1.39    0.27
  12   6   0    2.20    0.26
  12   7   0   -0.02    0.16
 -12   7   0    0.17    0.19
  12   0   1    3.63    0.24
  12   0  -1    3.70    0.20
  12   0   1    3.54    0.21
  12   0  -1    3.36    0.22
 -12   0   1    3.26    0.21
  12  -1   1    4.34    0.23
  12  -1   1    4.15    0.26
 -12  -1  -1    4.65    0.24
  12   1  -1    4.29    0.23
 -12  -1   1    4.17    0.23
  12  -1  -1    3.88    0.25
  12   1   1    4.04    0.25
  12  -1  -1    3.92    0.22
  12   1   1    4.43    0.23
  12  -2   1   13.82    0.56
  12  -2   1   14.16    0.48
  12   2  -1   14.54    0.47
 -12  -2  -1   14.54    0.48
 -12  -2   1   14.30    0.48
  12   2   1   14.15    0.47
  12  -2  -1   14.59    0.54
  12  -2  -1   14.68    0.47
  12   2   1   14.02    0.51
 -12  -3  -1    1.01    0.16
  12   3  -1    1.16    0.16
  12  -3   1    1.11    0.21
  12  -3   1    0.87    0.15
 -12  -3   1    1.04    0.16
  12   3   1    0.80    0.14
  12  -3  -1    0.70    0.17
  12  -3  -1    0.66    0.14
  12   3   1    1.12    0.16
 -12  -4  -1    4.51    0.30
  12  -4   1    4.63    0.29
  12   4  -1    4.53    0.29
  12  -4   1    4.22    0.39
  12   4   1    4.16    0.25
 -12  -4   1    4.39    0.30
  12   4   1    5.02    0.30
  12  -4  -1    4.79    0.35
  12   5  -1    0.44    0.15
  12  -5   1    0.45    0.16
  12  -5   1    0.98    0.23
  12   5   1    0.63    0.17
 -12  -5   1    0.76    0.17
  12  -5  -1    0.78    0.20
  12  -6   1    1.47    0.29
  12   6  -1    1.34    0.22
 -12   6  -1    0.93    0.21
  12   6   1    0.70    0.19
  12  -6  -1    0.94    0.25
  12  -7   1    0.40    0.25
 -12   7   1    0.60    0.22
 -12   7  -1    0.29    0.19
  12   7   1    0.20    0.17
  12   0   2    0.31    0.12
 -12   0   2    0.40    0.10
  12   0   2    0.29    0.10
  12   0  -2    0.19    0.09
  12  -1   2    0.75    0.12
 -12  -1  -2    0.75    0.13
  12   1  -2    0.70    0.12
  12  -1   2    0.57    0.14
  12   1   2    0.60    0.14
  12  -1  -2    0.61    0.14
  12  -1  -2    0.65    0.12
  12   1   2    0.76    0.12
 -12  -1   2    0.78    0.12
  12   2  -2    4.62    0.25
 -12  -2  -2    4.41    0.25
  12  -2   2    4.55    0.32
  12  -2   2    4.62    0.26
  12  -2  -2    4.71    0.29
 -12  -2   2    5.08    0.26
  12   2   2    4.68    0.25
  12  -2  -2    4.52    0.25
  12   2   2    4.31    0.27
 -12  -3  -2    1.43    0.18
  12  -3   2    1.77    0.25
  12   3  -2    1.91    0.20
  12  -3   2    1.74    0.19
  12   3   2    1.89    0.20
  12   3   2    1.92    0.20
 -12  -3   2    2.09    0.21
  12  -3  -2    1.87    0.21
  12  -4   2    3.26    0.35
  12   4  -2    2.72    0.26
  12  -4   2    3.35    0.26
 -12  -4   2    2.93    0.27
  12  -4  -2    2.88    0.28
  12   4   2    2.57    0.22
  12   4   2    2.73    0.26
  12  -5   2    0.81    0.17
  12  -5   2    1.59    0.28
 -12  -5   2    1.08    0.20
  12   5   2    0.97    0.19
  12  -5  -2    1.05    0.21
  12  -6   2    0.53    0.24
  12  -6  -2    0.23    0.18
 -12  -6   2    0.27    0.16
 -12   6  -2    0.11    0.17
  12   6   2    0.12    0.15
  12  -7   2    0.82    0.28
  12   7   2    0.38    0.20
  12   0  -3    5.94    0.27
 -12   0   3    6.05    0.28
  12   0   3    6.29    0.28
  12   0   3    6.71    0.36
  12  -1   3    2.37    0.19
 -12  -1  -3    2.08    0.19
  12  -1   3    2.25    0.25
  12   1  -3    2.22    0.18
  12   1   3    2.39    0.24
 -12  -1   3    2.55    0.19
  12   1   3    2.16    0.19
  12  -2   3   13.04    0.46
  12   2  -3   12.84    0.45
  12  -2   3   12.33    0.56
  12  -2  -3   13.38    0.51
  12   2   3   13.12    0.52
 -12  -2   3   12.94    0.45
  12   2   3   12.64    0.44
  12  -3   3    0.97    0.23
  12  -3   3    1.01    0.16
 -12  -3   3    1.11    0.18
  12   3   3    0.78    0.17
  12   3   3    1.17    0.17
  12  -3  -3    1.12    0.19
  12  -4   3    3.83    0.39
  12  -4   3    3.84    0.28
  12   4   3    4.43    0.29
 -12  -4   3    4.16    0.29
  12  -4  -3    4.62    0.31
  12  -5   3    2.04    0.24
  12  -5   3    1.94    0.32
  12   5   3    1.50    0.21
 -12  -5   3    1.94    0.25
  12  -5  -3    1.63    0.23
  12  -6   3    1.17    0.30
  12  -6   3    0.90    0.20
 -12  -6   3    1.11    0.22
  12   6   3    1.08    0.20
  12  -7   3    1.79    0.36
  12   7   3    2.11    0.29
 -12   0   4    0.05    0.08
  12   0   4    0.20    0.14
  12   0   4    0.23    0.10
  12  -1   4    3.30    0.31
 -12   1   4    3.52    0.22
  12  -1   4    3.41    0.23
  12   1   4    3.64    0.30
 -12  -1   4    3.69    0.22
  12   1   4    3.28    0.22
  12  -2   4    0.40    0.12
  12  -2   4    0.48    0.19
  12   2   4    0.61    0.17
  12   2   4    0.33    0.12
 -12  -2   4    0.29    0.12
  12  -3   4    0.69    0.14
  12  -3   4    0.70    0.22
  12   3   4    0.46    0.14
  12   3   4    0.63    0.17
  12  -3  -4    0.71    0.18
 -12  -3   4    0.86    0.17
  12  -4   4    0.65    0.15
  12  -4   4    0.54    0.22
 -12  -4   4    0.63    0.16
  12   4   4    0.48    0.14
  12  -4  -4    0.64    0.17
  12  -5   4   -0.03    0.20
  12  -5   4    0.08    0.13
  12  -5  -4    0.06    0.14
  12   5   4    0.14    0.14
 -12  -5   4    0.13    0.14
  12  -6   4    1.15    0.22
  12  -6   4    0.76    0.28
 -12  -6   4    1.05    0.22
  12   6   4    1.15    0.20
  12  -7   4    0.86    0.33
 -12  -7   4    0.59    0.24
  12   7   4    0.88    0.23
  12   0   5   11.36    0.42
  12   0   5   11.77    0.56
  12  -1   5    1.36    0.25
 -12   1   5    1.24    0.15
  12  -1   5    1.20    0.16
 -12  -1   5    1.25    0.16
  12   1   5    1.57    0.25
  12   1   5    1.35    0.17
  12  -2   5   12.35    0.60
  12  -2   5   11.97    0.45
 -12  -2   5   11.99    0.44
  12   2   5   12.27    0.55
  12   2   5   11.76    0.43
  12  -3   5    1.03    0.16
  12  -3   5    1.10    0.25
  12   3   5    0.89    0.16
 -12  -3   5    1.33    0.19
  12  -4   5    5.22    0.45
  12  -4   5    5.15    0.32
  12   4   5    5.39    0.31
 -12  -4   5    4.79    0.33
  12  -4  -5    5.40    0.33
  12  -5   5    2.79    0.39
  12  -5   5    2.59    0.28
 -12  -5   5    2.37    0.28
  12   5   5    3.16    0.28
  12  -5  -5    2.12    0.24
  12  -6   5    0.72    0.30
  12  -6   5    0.59    0.18
 -12  -6   5    0.91    0.23
  12   6   5    0.73    0.19
 -12   0   6    2.02    0.18
  12   0   6    2.85    0.33
  12   0   6    2.43    0.21
  12  -1   6    2.99    0.36
  12  -1   6    2.81    0.22
 -12   1   6    2.66    0.18
  12   1   6    2.34    0.21
 -12  -1   6    2.09    0.18
  12   1   6    2.44    0.31
  12  -2   6    4.32    0.27
  12  -2   6    4.17    0.39
 -12  -2   6    3.64    0.25
  12   2   6    4.18    0.25
  12  -3   6    0.76    0.16
  12  -3   6    0.85    0.25
  12   3   6    0.75    0.15
 -12  -3   6    0.81    0.16
  12  -4   6    2.11    0.24
  12  -4   6    2.45    0.36
  12  -4  -6    2.59    0.27
  12   4   6    2.23    0.22
 -12  -4   6    2.69    0.28
  12  -5   6    0.38    0.17
  12  -5   6    0.54    0.27
 -12  -5   6    0.35    0.16
  12   5   6    0.46    0.16
  12  -6   6    1.79    0.27
 -12  -6   6    2.20    0.32
  12   6   6    2.12    0.26
  12   0   7    4.47    0.26
  12   0   7    4.41    0.40
  12  -1   7    0.30    0.12
  12  -1   7    0.22    0.20
 -12  -1   7    0.14    0.09
  12   1   7    0.57    0.13
  12  -2   7    3.99    0.41
  12  -2   7    3.73    0.27
 -12  -2   7    3.87    0.25
  12   2   7    3.76    0.24
  12  -3   7    0.53    0.15
  12  -3   7    0.61    0.24
  12   3   7    0.45    0.14
 -12  -3   7    0.55    0.15
  12  -4   7    1.32    0.33
  12  -4   7    1.31    0.21
  12   4   7    1.06    0.17
 -12  -4   7    1.47    0.23
  12  -5   7    0.43    0.17
  12  -5   7    0.36    0.25
  12   5   7    0.38    0.15
 -12  -5   7    0.53    0.20
  12   0   8    0.05    0.10
  12   0   8    0.43    0.22
  12  -1   8    0.94    0.27
  12  -1   8    1.13    0.17
  12   1   8    1.24    0.26
  12  -2   8    0.53    0.15
  12  -2   8    1.09    0.28
 -12  -2   8    0.68    0.15
  12  -3   8    0.26    0.21
  12  -3   8   -0.02    0.12
 -12  -3   8    0.13    0.13
  12  -4   8    0.13    0.24
  12  -4   8    0.04    0.12
 -12  -4   8    0.37    0.17
  12   0   9    1.68    0.32
  12  -1   9    0.15    0.22
  12   1   9    0.37    0.23
  12  -2   9    1.09    0.18
  12  -2   9    1.57    0.31
  12  -3   9    0.05    0.13
 -12  -3   9    0.22    0.12
  12   0  10    2.04    0.36
  12  -1  10    0.63    0.28
 -13   0   0    0.43    0.12
  13   0   0    0.33    0.11
  13   0   0    0.45    0.10
  13  -1   0    1.07    0.15
  13   1   0    1.02    0.14
 -13  -1   0    0.91    0.14
  13   1   0    0.98    0.15
  13  -1   0    1.20    0.17
  13   2   0    7.62    0.33
  13  -2   0    7.45    0.33
  13   2   0    6.88    0.34
  13  -2   0    7.02    0.38
 -13  -2   0    7.58    0.33
  13  -3   0    7.33    0.41
  13  -3   0    7.23    0.35
  13   3   0    7.38    0.34
 -13  -3   0    6.31    0.34
  13   3   0    6.89    0.34
  13   4   0    0.17    0.14
  13  -4   0    0.21    0.18
 -13  -4   0    0.15    0.14
  13  -5   0    0.88    0.22
  13   5   0    1.65    0.23
  13   6   0    1.15    0.22
  13  -6   0    1.24    0.26
  13   7   0    0.34    0.19
  13   0   1   -0.07    0.09
  13   0  -1   -0.05    0.07
  13   0   1    0.06    0.08
 -13   0   1   -0.02    0.08
  13   0  -1   -0.02    0.08
  13  -1   1    2.32    0.20
  13   1  -1    2.37    0.19
  13  -1   1    2.23    0.22
 -13  -1  -1    2.14    0.20
 -13  -1   1    1.84    0.19
  13   1   1    1.89    0.20
  13   1   1    2.20    0.19
  13  -1  -1    1.93    0.21
  13  -1  -1    2.15    0.19
  13  -2   1    5.71    0.34
  13   2  -1    5.16    0.27
  13  -2   1    5.54    0.29
 -13  -2  -1    5.60    0.28
  13   2   1    5.12    0.29
  13  -2  -1    5.35    0.28
  13   2   1    5.51    0.28
 -13  -2   1    5.35    0.29
  13  -2  -1    5.85    0.33
 -13  -3  -1    0.71    0.15
  13   3  -1    0.99    0.16
  13  -3   1    0.73    0.16
  13  -3   1    0.84    0.22
  13   3   1    0.56    0.15
 -13  -3   1    0.77    0.15
  13  -3  -1    0.79    0.19
  13  -3  -1    0.62    0.15
  13   3   1    0.78    0.15
  13  -4   1    2.45    0.31
  13   4  -1    2.65    0.26
  13  -4   1    2.66    0.25
 -13  -4   1    2.69    0.26
  13  -4  -1    2.24    0.27
  13   4   1    2.24    0.25
  13   5  -1    2.06    0.25
  13  -5   1    1.98    0.30
  13  -5  -1    1.97    0.27
 -13  -5   1    2.61    0.27
  13   5   1    2.05    0.25
  13  -6   1    0.74    0.25
  13   6   1    0.80    0.20
  13  -6  -1    0.82    0.24
  13  -7   1    0.56    0.27
  13   7   1    0.27    0.19
  13   0   2    0.00    0.10
  13   0   2   -0.08    0.08
 -13   0   2   -0.05    0.08
  13   0  -2   -0.04    0.08
  13   1  -2    4.15    0.24
  13  -1   2    3.89    0.24
  13  -1   2    3.87    0.29
 -13  -1  -2    3.84    0.24
  13   1   2    4.04    0.28
  13   1   2    3.75    0.23
 -13  -1   2    3.83    0.23
  13  -1  -2    4.07    0.27
  13  -1  -2    3.86    0.23
  13  -2   2    0.46    0.16
  13   2  -2    0.39    0.12
  13  -2   2    0.35    0.12
 -13  -2  -2    0.37    0.11
  13  -2  -2    0.21    0.14
 -13  -2   2    0.35    0.11
  13   2   2    0.28    0.11
  13   2   2    0.22    0.12
  13  -3   2   17.82    0.73
  13  -3   2   17.18    0.58
  13   3  -2   17.30    0.57
  13   3   2   17.09    0.62
  13   3   2   17.55    0.58
 -13  -3   2   17.29    0.58
  13  -3  -2   16.97    0.66
  13  -4   2    5.55    0.33
  13   4  -2    5.69    0.35
  13  -4   2    5.46    0.42
 -13  -4   2    5.24    0.34
  13   4   2    5.41    0.34
  13  -4  -2    5.92    0.38
  13  -5   2    2.72    0.35
  13  -5   2    2.14    0.25
  13   5   2    2.47    0.27
 -13  -5   2    2.64    0.28
  13  -5  -2    2.87    0.32
  13  -6   2    0.61    0.28
  13   6   2    0.54    0.17
 -13  -6   2    0.09    0.16
  13  -6  -2    0.83    0.23
  13  -7   2    0.75    0.30
  13   7   2    0.11    0.19
  13   0   3    0.12    0.13
  13   0   3    0.00    0.08
 -13   0   3    0.04    0.09
 -13  -1  -3    1.36    0.19
  13  -1   3    1.49    0.18
 -13   1   3    1.36    0.17
  13  -1   3    1.59    0.23
  13   1   3    1.47    0.18
  13   1   3    1.76    0.23
 -13  -1   3    1.41    0.17
  13  -2   3    1.61    0.19
  13  -2   3    1.58    0.25
  13   2   3    1.42    0.17
 -13  -2   3    1.72    0.20
  13  -2  -3    1.55    0.22
  13   2   3    1.51    0.22
  13  -3   3    0.24    0.12
  13  -3   3   -0.25    0.17
  13  -3  -3    0.08    0.15
 -13  -3   3   -0.15    0.11
  13   3   3   -0.22    0.12
  13   3   3    0.00    0.11
  13  -4   3    1.59    0.21
  13  -4   3    1.57    0.30
  13   4   3    1.61    0.22
  13  -4  -3    1.37    0.22
 -13  -4   3    1.48    0.22
  13  -5   3    0.78    0.18
  13  -5   3    0.90    0.28
 -13  -5   3    0.56    0.19
  13   5   3    0.95    0.20
  13  -5  -3    1.22    0.21
  13  -6   3    0.19    0.15
  13  -6   3   -0.17    0.22
  13   6   3    0.05    0.16
 -13  -6   3    0.00    0.16
  13  -7   3    0.53    0.28
  13   7   3    0.15    0.18
 -13   0   4   -0.02    0.09
  13   0   4   -0.13    0.09
  13   0   4   -0.08    0.15
  13  -1   4   10.19    0.51
  13  -1   4    9.22    0.38
 -13   1   4    9.99    0.38
  13   1   4    9.23    0.48
  13   1   4    9.43    0.38
 -13  -1   4    9.17    0.37
  13  -2   4    1.10    0.25
  13  -2   4    1.13    0.17
  13   2   4    1.13    0.22
 -13  -2   4    1.28    0.18
  13   2   4    1.26    0.17
  13  -3   4    5.82    0.44
  13  -3   4    5.49    0.31
  13  -3  -4    5.26    0.35
  13   3   4    5.06    0.30
 -13  -3   4    5.28    0.31
  13  -4   4    1.67    0.22
  13  -4   4    1.61    0.31
  13  -4  -4    1.74    0.23
 -13  -4   4    2.05    0.26
  13   4   4    2.14    0.24
  13  -5   4    0.44    0.16
  13  -5   4    0.37    0.25
  13  -5  -4    0.46    0.18
 -13  -5   4    0.31    0.16
  13   5   4    0.14    0.16
  13  -6   4    1.43    0.24
  13  -6   4    1.78    0.35
 -13  -6   4    1.60    0.27
  13   6   4    1.56    0.24
 -13   0   5    0.12    0.10
  13   0   5    0.13    0.19
  13   0   5    0.00    0.11
  13  -1   5   24.78    0.93
  13  -1   5   23.71    0.71
 -13   1   5   22.85    0.68
  13   1   5   24.64    0.90
  13   1   5   23.54    0.70
 -13  -1   5   23.03    0.69
  13  -2   5    0.25    0.22
 -13   2   5    0.54    0.12
  13  -2   5    0.39    0.13
  13   2   5    0.61    0.21
 -13  -2   5    0.28    0.13
  13   2   5    0.37    0.12
  13  -3   5    2.23    0.23
  13  -3   5    2.21    0.32
 -13  -3   5    2.06    0.23
  13   3   5    2.17    0.23
  13  -4   5    1.14    0.29
  13  -4   5    0.96    0.18
  13  -4  -5    0.94    0.21
 -13  -4   5    1.06    0.22
  13   4   5    0.91    0.17
  13  -5   5    1.23    0.30
  13  -5   5    0.89    0.19
  13  -5  -5    0.82    0.19
 -13  -5   5    1.00    0.22
  13   5   5    0.44    0.16
  13  -6   5    0.01    0.27
  13  -6   5    0.04    0.15
  13   6   5    0.28    0.17
 -13  -6   5    0.48    0.20
  13   0   6   -0.14    0.09
  13   0   6    0.03    0.18
 -13   0   6   -0.15    0.08
  13  -1   6    6.85    0.47
  13  -1   6    5.94    0.31
 -13  -1   6    6.00    0.30
  13   1   6    6.60    0.32
  13  -2   6    1.30    0.18
 -13   2   6    0.67    0.12
  13  -2   6    1.44    0.29
  13   2   6    1.11    0.16
 -13  -2   6    1.05    0.16
  13  -3   6    0.37    0.21
  13  -3   6    0.15    0.12
  13   3   6    0.22    0.12
 -13  -3   6    0.27    0.12
  13  -4   6    0.59    0.16
  13  -4   6    0.95    0.28
  13  -4  -6    0.20    0.17
 -13  -4   6    0.68    0.17
  13   4   6    0.65    0.15
  13  -5   6    0.29    0.15
  13  -5   6    0.00    0.25
 -13  -5   6    0.35    0.18
  13   5   6    0.17    0.15
  13  -6   6    0.30    0.17
  13   6   6    0.40    0.18
 -13  -6   6    0.22    0.19
  13   0   7    0.21    0.19
  13   0   7    0.03    0.11
  13  -1   7    2.83    0.24
  13  -1   7    3.32    0.39
  13   1   7    3.09    0.23
 -13  -1   7    2.75    0.21
  13  -2   7    0.28    0.14
  13  -2   7    0.43    0.23
  13   2   7    0.23    0.19
  13   2   7    0.12    0.11
 -13  -2   7    0.29    0.11
  13  -3   7    0.68    0.25
  13  -3   7    0.41    0.15
 -13  -3   7    0.50    0.17
  13   3   7    0.41    0.14
  13  -4   7    0.27    0.14
  13  -4   7    0.09    0.25
  13  -4  -7   -0.43    0.15
  13   4   7    0.07    0.12
 -13  -4   7    0.26    0.15
  13  -5   7    0.39    0.17
  13   5   7    0.39    0.15
 -13  -5   7    0.52    0.19
  13   0   8    0.22    0.22
  13   0   8    0.03    0.11
  13  -1   8    4.18    0.45
  13  -1   8    3.85    0.27
  13   1   8    4.03    0.42
  13   1   8    3.81    0.25
  13  -2   8    0.09    0.22
  13  -2   8   -0.11    0.10
 -13  -2   8   -0.03    0.11
  13  -3   8    1.08    0.20
  13  -3   8    1.46    0.31
 -13  -3   8    1.43    0.22
  13  -4   8    0.41    0.17
 -13  -4   8    0.37    0.18
  13   0   9   -0.04    0.22
  13  -1   9    0.56    0.15
  13  -1   9    0.31    0.25
  13   1   9    0.43    0.23
  13  -2   9    0.17    0.12
  13  -2   9    0.09    0.23
  13  -3   9    0.65    0.18
 -13  -3   9    0.82    0.19
  14   0   0    2.12    0.22
  14   0   0    2.64    0.20
 -14   0   0    2.40    0.23
  14  -1   0    3.49    0.27
  14  -1   0    3.13    0.23
  14   1   0    3.57    0.24
  14   1   0    3.32    0.25
 -14  -1   0    3.44    0.23
 -14  -2   0    0.49    0.12
  14  -2   0    0.08    0.11
  14  -2   0    0.32    0.16
  14   2   0    0.46    0.14
  14   2   0    0.63    0.13
  14  -3   0   13.52    0.52
  14   3   0   14.48    0.54
 -14  -3   0   13.99    0.52
  14  -3   0   14.38    0.62
  14   3   0   14.42    0.52
  14  -4   0    0.92    0.23
 -14  -4   0    0.70    0.17
  14   4   0    1.10    0.20
  14  -5   0    2.50    0.33
  14   5   0    2.59    0.28
  14  -6   0    1.24    0.28
  14   6   0    0.91    0.22
 -14   0  -1    1.47    0.18
  14   0  -1    1.62    0.19
 -14   0   1    1.58    0.19
  14   0   1    1.20    0.16
  14   0  -1    1.39    0.16
  14   0   1    1.39    0.20
  14  -1   1    1.54    0.21
  14  -1   1    1.29    0.17
  14   1  -1    1.62    0.18
 -14  -1  -1    1.45    0.18
  14   1  -1    1.53    0.19
  14   1   1    1.30    0.19
  14  -1  -1    1.44    0.17
 -14  -1   1    1.45    0.18
  14  -1  -1    1.57    0.21
  14   1   1    1.52    0.18
 -14  -2  -1    2.50    0.22
  14  -2   1    2.60    0.28
  14   2  -1    3.16    0.23
  14  -2   1    2.61    0.23
 -14  -2   1    2.45    0.23
  14   2   1    2.37    0.23
  14   2   1    2.10    0.21
  14  -2  -1    2.28    0.22
  14  -2  -1    2.62    0.27
  14  -3   1    2.32    0.30
  14  -3   1    2.86    0.25
 -14  -3  -1    2.34    0.24
  14   3  -1    2.60    0.25
  14   3   1    2.26    0.23
  14  -3  -1    2.57    0.29
 -14  -3   1    3.03    0.26
  14   3   1    2.80    0.25
  14  -4   1    0.22    0.13
  14   4  -1    0.10    0.13
  14  -4   1    0.07    0.18
  14  -4  -1    0.06    0.18
  14   4   1   -0.10    0.12
 -14  -4   1    0.14    0.13
  14   5  -1    0.49    0.17
  14  -5   1    0.22    0.22
 -14  -5   1    0.30    0.16
  14  -5  -1    0.61    0.21
  14   5   1    0.53    0.18
  14  -6   1    0.41    0.25
  14  -6  -1    0.13    0.21
  14   6   1    0.06    0.16
  14  -7   1    0.99    0.32
  14   7   1    0.14    0.19
  14   0   2   14.83    0.59
 -14   0   2   15.26    0.51
  14   0  -2   14.20    0.48
  14   0   2   14.48    0.50
 -14  -1  -2    0.33    0.13
  14  -1   2    0.25    0.11
  14   1  -2    0.47    0.13
  14  -1   2    0.34    0.16
  14  -1  -2    0.20    0.13
  14   1   2    0.24    0.12
 -14  -1   2    0.40    0.12
  14   1   2    0.53    0.15
  14  -2   2    3.04    0.30
  14   2  -2    2.86    0.24
 -14  -2  -2    2.94    0.24
  14  -2   2    2.87    0.24
  14   2   2    2.68    0.26
  14   2   2    3.05    0.24
  14  -2  -2    2.85    0.28
 -14  -2   2    3.07    0.24
  14  -3   2    3.25    0.35
  14  -3   2    2.89    0.26
  14   3  -2    3.22    0.29
 -14  -3   2    3.24    0.28
  14   3   2    2.97    0.27
  14  -3  -2    3.64    0.32
  14   3   2    3.68    0.27
  14  -4   2    3.80    0.38
  14  -4   2    2.48    0.26
  14   4   2    2.70    0.28
  14  -4  -2    2.32    0.28
 -14  -4   2    3.27    0.29
  14  -5   2    1.04    0.21
  14  -5   2    1.88    0.32
  14   5   2    0.99    0.21
 -14  -5   2    1.25    0.23
  14  -5  -2    1.62    0.26
  14  -6   2    2.13    0.36
  14  -6  -2    1.80    0.29
  14   6   2    1.92    0.27
  14  -7   2    0.00    0.26
  14   7   2   -0.16    0.18
 -14   0   3    8.82    0.38
  14   0   3    9.05    0.38
  14   0   3   10.00    0.48
  14  -1   3    2.39    0.22
 -14   1   3    2.47    0.23
  14  -1   3    3.03    0.32
  14   1   3    2.51    0.23
  14   1   3    2.62    0.29
 -14  -1   3    2.78    0.23
  14  -2   3    9.85    0.41
  14  -2   3   10.29    0.53
 -14  -2   3    9.71    0.41
  14  -2  -3    9.69    0.47
  14   2   3    9.92    0.40
  14   2   3    9.80    0.48
  14  -3   3    0.73    0.16
  14  -3   3    1.11    0.25
 -14  -3   3    0.73    0.17
  14  -3  -3    1.15    0.22
  14   3   3    0.68    0.16
  14  -4   3    0.97    0.18
  14  -4   3    0.67    0.24
  14  -4  -3    0.76    0.20
  14   4   3    0.50    0.18
 -14  -4   3    0.51    0.18
  14  -5   3    0.20    0.24
  14  -5   3   -0.18    0.12
  14  -5  -3    0.17    0.17
  14   5   3    0.35    0.16
 -14  -5   3    0.09    0.15
  14  -6   3    0.44    0.27
  14   6   3    0.40    0.18
 -14  -6   3   -0.01    0.16
  14   0   4    0.71    0.21
 -14   0   4    0.31    0.12
  14   0   4    0.30    0.12
  14  -1   4    0.52    0.20
  14  -1   4    0.87    0.15
 -14   1   4    0.51    0.13
  14   1   4    0.86    0.16
 -14  -1   4    0.61    0.14
  14   1   4    0.77    0.23
  14  -2   4    0.56    0.22
  14  -2   4    0.83    0.16
 -14  -2   4    0.57    0.15
  14   2   4    0.92    0.17
  14   2   4    0.56    0.19
  14  -3   4    2.09    0.33
  14  -3   4    1.91    0.22
  14   3   4    1.60    0.21
  14  -3  -4    1.91    0.25
 -14  -3   4    1.70    0.23
  14  -4   4    3.92    0.43
  14  -4   4    2.69    0.27
 -14  -4   4    3.30    0.32
  14  -4  -4    3.23    0.31
  14   4   4    2.67    0.27
  14  -5   4    0.14    0.24
  14  -5   4    0.05    0.14
  14  -5  -4    0.11    0.17
 -14  -5   4   -0.06    0.15
  14   5   4    0.01    0.15
  14  -6   4    2.39    0.29
  14  -6   4    3.19    0.43
  14   6   4    2.27    0.29
 -14  -6   4    2.86    0.33
  14   0   5    1.14    0.18
 -14   0   5    1.25    0.17
  14   0   5    1.35    0.27
  14  -1   5    0.46    0.24
 -14   1   5    0.66    0.13
  14  -1   5    0.59    0.14
  14   1   5    0.93    0.24
  14   1   5    0.31    0.13
 -14  -1   5    0.62    0.15
 -14   2   5    0.48    0.13
  14  -2   5    0.46    0.14
  14  -2   5    0.38    0.24
 -14  -2   5    0.30    0.13
  14   2   5    0.41    0.13
  14  -3   5    0.33    0.23
  14  -3   5    0.26    0.13
  14  -3  -5    0.45    0.19
 -14  -3   5    0.41    0.16
  14   3   5    0.84    0.17
  14  -4   5    0.29    0.24
  14  -4   5    0.15    0.14
  14  -4  -5    0.27    0.17
 -14  -4   5    0.19    0.14
  14   4   5    0.10    0.13
  14  -5   5    0.49    0.17
  14  -5   5    0.74    0.28
  14  -5  -5    0.57    0.19
  14   5   5    0.44    0.18
 -14  -5   5    0.53    0.18
  14  -6   5    0.09    0.15
 -14  -6   5   -0.10    0.16
  14   6   5   -0.07    0.16
 -14   0   6    0.52    0.13
  14   0   6    0.58    0.23
  14   0   6    0.67    0.15
 -14   1   6    0.05    0.08
  14  -1   6    0.25    0.12
  14  -1   6    0.04    0.20
  14   1   6   -0.03    0.11
 -14  -1   6    0.13    0.11
  14  -2   6   -0.06    0.20
  14  -2   6   -0.09    0.10
 -14   2   6   -0.01    0.08
  14   2   6    0.00    0.18
 -14  -2   6    0.01    0.11
  14   2   6    0.14    0.11
  14  -3   6    0.43    0.16
  14  -3   6    0.53    0.24
 -14  -3   6    1.10    0.19
  14   3   6    0.63    0.15
  14  -4   6    0.96    0.19
  14  -4   6    0.99    0.30
  14   4   6    1.16    0.20
  14  -4  -6    1.16    0.23
 -14  -4   6    1.27    0.23
  14  -5   6   -0.08    0.13
 -14  -5   6    0.18    0.18
  14   5   6    0.23    0.16
  14   0   7    2.24    0.23
 -14   0   7    1.66    0.18
  14   0   7    2.19    0.32
  14  -1   7    0.53    0.23
  14  -1   7    0.00    0.12
 -14  -1   7    0.11    0.09
  14   1   7    0.26    0.19
  14   1   7    0.04    0.11
  14  -2   7    1.02    0.29
  14  -2   7    0.88    0.17
  14   2   7    0.79    0.16
 -14  -2   7    1.09    0.18
  14   2   7    1.38    0.29
  14  -3   7    0.11    0.21
  14  -3   7   -0.05    0.12
  14   3   7   -0.01    0.12
 -14  -3   7    0.05    0.14
  14  -4   7   -0.05    0.23
  14  -4   7    0.00    0.13
 -14  -4   7    0.14    0.17
  14  -4  -7   -0.26    0.17
  14   4   7    0.08    0.13
  14   0   8    2.64    0.39
  14   0   8    2.41    0.24
  14  -1   8    0.11    0.13
  14  -1   8    0.61    0.27
  14   1   8    0.08    0.10
  14   1   8    0.09    0.22
  14  -2   8    0.60    0.26
  14  -2   8    0.40    0.14
 -14  -2   8    0.60    0.17
  14   2   8    0.56    0.15
  14  -3   8   -0.08    0.12
  14   3   8   -0.01    0.12
 -14  -3   8    0.01    0.14
  14   0   9    0.36    0.14
  14   0   9    0.59    0.26
  14  -1   9    0.05    0.12
  14  -1   9   -0.02    0.23
  14   1   9    0.09    0.26
  14  -2   9    0.78    0.18
 -15   0   0    0.22    0.11
  15   0   0    0.31    0.11
  15   0   0    0.08    0.12
  15   1   0    0.11    0.12
  15   1   0   -0.01    0.10
  15  -1   0   -0.01    0.11
  15  -1   0   -0.01    0.12
 -15  -1   0    0.00    0.10
  15   2   0   11.51    0.49
  15  -2   0   12.24    0.55
 -15  -2   0   12.72    0.48
  15  -2   0   11.83    0.47
  15   2   0   12.10    0.46
  15   3   0    2.32    0.24
 -15  -3   0    3.02    0.26
  15  -3   0    2.19    0.28
  15   3   0    2.62    0.25
  15   4   0    0.03    0.13
  15  -4   0   -0.13    0.18
  15   5   0    0.69    0.18
  15  -5   0    0.49    0.24
  15  -6   0    0.23    0.24
  15   6   0    0.21    0.18
  15   0  -1    0.02    0.10
 -15   0  -1   -0.11    0.10
  15   0   1    0.08    0.13
  15   0  -1   -0.04    0.12
  15   0   1    0.00    0.09
 -15   0   1   -0.10    0.10
  15  -1   1    1.42    0.21
  15   1  -1    1.16    0.17
  15   1  -1    1.52    0.21
 -15  -1  -1    1.37    0.19
  15  -1   1    1.48    0.19
  15   1   1    1.28    0.18
  15  -1  -1    1.16    0.17
  15   1   1    1.25    0.20
  15  -1  -1    1.26    0.20
 -15  -1   1    1.36    0.18
  15   2  -1    2.16    0.25
 -15  -2  -1    1.83    0.21
  15  -2   1    1.29    0.19
  15  -2   1    1.52    0.25
  15   2  -1    1.82    0.20
  15   2   1    1.44    0.22
  15  -2  -1    1.38    0.23
  15   2   1    1.94    0.21
 -15  -2   1    1.50    0.20
  15   3  -1    1.74    0.22
  15  -3   1    1.90    0.22
  15  -3   1    1.82    0.28
  15  -3  -1    1.80    0.27
  15   3   1    1.68    0.22
  15   3   1    1.77    0.22
 -15  -3   1    2.32    0.25
  15  -4   1    1.56    0.28
  15   4  -1    1.51    0.22
  15  -4  -1    1.42    0.26
  15   4   1    1.13    0.21
 -15  -4   1    1.58    0.23
  15  -5   1    2.79    0.36
  15   5   1    2.35    0.27
  15  -5  -1    2.66    0.33
  15  -6   1    0.54    0.27
  15  -6  -1    0.44    0.26
  15   6   1    0.42    0.20
  15   0   2   -0.02    0.10
  15   0  -2    0.10    0.14
  15   0   2    0.07    0.13
 -15   0  -2    0.06    0.12
 -15   0   2    0.04    0.10
 -15  -1  -2    1.19    0.19
  15  -1   2    1.50    0.19
  15  -1   2    1.50    0.24
  15  -1  -2    1.58    0.23
 -15  -1   2    1.69    0.20
  15   1   2    1.32    0.21
  15   1   2    1.30    0.19
  15  -2   2    5.28    0.39
  15  -2   2    4.74    0.30
  15  -2  -2    4.50    0.35
  15   2   2    4.88    0.30
 -15  -2   2    5.11    0.31
  15   2   2    5.25    0.34
  15  -3   2    3.75    0.38
  15  -3   2    2.51    0.26
 -15  -3   2    3.33    0.30
  15  -3  -2    2.49    0.28
  15   3   2    2.47    0.26
  15  -4   2    0.19    0.14
  15  -4   2    0.22    0.21
 -15  -4   2    0.15    0.15
  15  -4  -2    0.11    0.19
  15   4   2    0.10    0.15
  15  -5   2    0.53    0.26
  15  -5  -2    0.20    0.21
 -15  -5   2    0.61    0.19
  15   5   2    0.42    0.17
  15  -6   2    0.58    0.28
  15   6   2    0.04    0.17
  15  -6  -2    0.68    0.24
 -15   0   3   -0.03    0.11
  15   0   3    0.01    0.10
  15   0   3    0.37    0.18
 -15   1   3   10.52    0.43
  15  -1   3   10.91    0.55
  15  -1   3   10.29    0.42
 -15  -1   3   10.11    0.43
  15  -1  -3   10.16    0.47
  15   1   3    9.72    0.42
  15   1   3   10.25    0.51
  15  -2   3   -0.06    0.19
  15  -2   3   -0.03    0.11
  15  -2  -3    0.21    0.16
  15   2   3    0.18    0.17
 -15  -2   3   -0.17    0.11
  15   2   3   -0.02    0.11
  15  -3   3    5.47    0.44
  15  -3   3    5.30    0.33
  15  -3  -3    5.02    0.37
 -15  -3   3    5.00    0.35
  15   3   3    5.13    0.33
  15  -4   3    1.24    0.28
  15  -4   3    0.99    0.19
  15   4   3    0.55    0.19
 -15  -4   3    0.92    0.22
  15  -4  -3    1.07    0.23
  15  -5   3    2.69    0.29
  15  -5   3    3.22    0.42
  15  -5  -3    2.67    0.31
 -15  -5   3    2.88    0.32
  15   5   3    2.94    0.30
  15  -6   3    0.34    0.27
 -15  -6   3    0.28    0.19
  15   6   3    0.22    0.19
  15   0   4   -0.02    0.11
 -15   0   4   -0.02    0.11
  15   0   4   -0.28    0.19
  15  -1   4    2.47    0.24
  15  -1   4    2.79    0.35
 -15   1   4    3.02    0.25
  15   1   4    2.78    0.25
  15   1   4    3.16    0.35
 -15  -1   4    2.84    0.25
  15  -2   4    5.85    0.46
  15  -2   4    4.77    0.31
  15   2   4    5.46    0.32
  15   2   4    5.41    0.45
  15  -2  -4    5.47    0.36
 -15  -2   4    5.36    0.33
  15  -3   4    6.76    0.51
  15  -3   4    6.51    0.36
 -15  -3   4    6.72    0.38
  15   3   4    6.11    0.36
  15  -3  -4    6.48    0.41
  15  -4   4    1.33    0.31
  15  -4   4    0.68    0.18
  15   4   4    0.89    0.20
  15  -4  -4    0.90    0.21
 -15  -4   4    0.79    0.20
  15  -5   4    0.10    0.15
  15  -5   4    0.27    0.26
  15   5   4    0.23    0.17
  15  -5  -4    0.23    0.18
 -15  -5   4    0.01    0.17
  15   6   4    0.81    0.22
 -15  -6   4    0.60    0.21
  15   0   5   -0.17    0.21
  15   0   5    0.13    0.12
 -15   0   5    0.04    0.10
  15  -1   5    1.72    0.21
 -15   1   5    1.53    0.19
  15  -1   5    1.84    0.32
  15   1   5    1.88    0.22
 -15  -1   5    2.04    0.23
  15  -2   5    1.69    0.33
  15  -2   5    2.06    0.23
 -15   2   5    2.00    0.21
 -15  -2   5    2.03    0.24
  15   2   5    1.78    0.21
  15   2   5    2.30    0.31
  15  -3   5    1.04    0.19
  15  -3   5    1.02    0.28
 -15  -3   5    0.67    0.18
  15   3   5    1.02    0.19
  15  -3  -5    0.75    0.21
  15  -4   5    2.48    0.27
  15  -4   5    2.74    0.39
  15   4   5    2.07    0.25
  15  -4  -5    2.65    0.30
 -15  -4   5    2.69    0.30
  15  -5   5    0.38    0.16
  15  -5   5    0.65    0.30
  15  -5  -5    0.52    0.21
  15   5   5    0.76    0.20
 -15  -5   5    0.35    0.19
 -15   0   6    0.02    0.10
  15   0   6   -0.13    0.10
  15   0   6   -0.10    0.19
 -15   1   6    0.07    0.09
  15  -1   6    0.14    0.22
  15  -1   6   -0.11    0.09
  15   1   6    0.26    0.22
  15   1   6    0.02    0.12
 -15  -1   6    0.01    0.10
 -15   2   6    0.20    0.12
  15  -2   6    0.04    0.12
  15  -2   6   -0.02    0.21
  15   2   6    0.13    0.11
  15   2   6    0.27    0.21
 -15  -2   6    0.11    0.11
  15  -3   6    0.97    0.28
 -15   3   6    0.87    0.16
  15  -3   6    0.66    0.17
 -15  -3   6    1.02    0.19
  15   3   6    0.84    0.18
  15  -4   6   -0.02    0.12
  15  -4   6    0.42    0.26
 -15  -4   6    0.07    0.16
  15  -4  -6    0.27    0.19
  15   4   6    0.00    0.14
  15  -5   6    0.14    0.15
  15   5   6    0.01    0.15
 -15  -5   6    0.30    0.18
 -15   0   7   -0.04    0.10
  15   0   7   -0.12    0.12
  15   0   7    0.05    0.21
  15  -1   7    1.57    0.21
  15  -1   7    2.20    0.35
 -15   1   7    1.26    0.17
 -15  -1   7    1.31    0.18
  15   1   7    1.74    0.22
  15   1   7    2.37    0.34
  15  -2   7    0.17    0.12
  15  -2   7    0.24    0.23
 -15  -2   7    0.33    0.15
  15   2   7    0.45    0.14
  15  -3   7    1.16    0.21
  15  -3   7    2.15    0.37
 -15  -3   7    1.57    0.24
  15   3   7    1.19    0.20
  15  -4   7    0.17    0.15
  15   4   7   -0.03    0.13
 -15  -4   7    0.00    0.16
  15  -4  -7   -0.44    0.16
  15   0   8    0.28    0.24
  15   0   8    0.08    0.13
  15  -1   8    0.02    0.12
  15  -1   8    0.16    0.24
  15   1   8    0.16    0.12
 -15  -1   8    0.22    0.11
  15   1   8    0.52    0.25
  15  -2   8    0.07    0.25
  15  -2   8    0.28    0.15
 -15  -2   8    0.02    0.13
  15   2   8   -0.07    0.11
  15  -3   8    0.10    0.14
  15   3   8    0.11    0.14
 -15  -3   8    0.24    0.16
  15   0   9   -0.23    0.11
  15   0   9    0.20    0.24
  15  -1   9    1.13    0.32
  15  -1   9    0.68    0.18
  15   1   9    0.43    0.15
  16   0   0    4.48    0.33
  16   0   0    4.28    0.28
 -16   0   0    3.84    0.28
  16   1   0    0.49    0.16
  16  -1   0    0.58    0.18
  16  -1   0    0.55    0.15
  16   1   0    0.52    0.15
 -16  -1   0    0.28    0.14
  16   2   0    0.23    0.13
 -16  -2   0    0.17    0.13
  16  -2   0   -0.09    0.15
  16  -2   0    0.21    0.13
  16   2   0   -0.07    0.13
 -16  -3   0    0.21    0.13
  16  -3   0    0.19    0.17
  16   3   0   -0.12    0.12
  16   4   0    0.33    0.16
  16   4   0   -0.06    0.14
  16  -4   0    0.12    0.20
  16  -5   0   -0.03    0.21
  16   5   0    0.10    0.16
  16  -6   0    0.42    0.26
  16   0  -1    2.67    0.25
  16   0  -1    2.48    0.28
 -16   0   1    2.47    0.26
  16   0   1    2.78    0.30
 -16   0  -1    3.09    0.29
  16   0   1    2.91    0.24
  16  -1   1    0.80    0.16
  16  -1   1    0.83    0.20
  16   1  -1    0.92    0.20
 -16  -1  -1    0.68    0.16
  16   1  -1    1.01    0.18
  16   1   1    0.64    0.16
  16  -1  -1    0.76    0.21
  16   1   1    0.72    0.19
 -16  -1   1    0.56    0.15
  16  -2   1    0.00    0.16
  16  -2   1   -0.11    0.11
  16   2  -1   -0.06    0.14
  16   2  -1    0.08    0.11
 -16  -2  -1   -0.13    0.11
  16   2   1   -0.05    0.13
  16  -2  -1   -0.32    0.14
  16   2   1    0.08    0.13
 -16  -2   1   -0.20    0.10
  16  -3   1    1.37    0.26
  16  -3   1    0.80    0.17
  16   3  -1    0.99    0.20
 -16  -3   1    1.01    0.19
  16  -3  -1    0.78    0.23
  16   3   1    0.77    0.18
  16  -4   1    0.28    0.20
  16   4   1    0.08    0.16
  16   4   1    0.09    0.13
  16  -4  -1    0.05    0.18
 -16  -4   1    0.08    0.15
  16  -5   1    0.50    0.25
  16  -5  -1    0.41    0.22
  16   5   1    0.24    0.17
  16  -6   1    0.61    0.29
  16  -6  -1    0.62    0.27
  16   6   1    0.25    0.20
  16   0  -2    6.71    0.39
  16   0   2    6.54    0.41
  16   0   2    5.57    0.32
 -16   0  -2    6.53    0.39
 -16   0   2    5.92    0.34
 -16   1   2    1.54    0.21
  16  -1   2    1.73    0.26
  16  -1   2    1.38    0.20
  16   1   2    1.29    0.20
  16  -1  -2    1.99    0.26
 -16  -1   2    1.49    0.21
  16   1   2    1.30    0.21
  16  -2   2    2.34    0.25
  16  -2   2    3.18    0.34
  16   2   2    2.93    0.29
 -16  -2   2    2.80    0.28
  16   2   2    2.06    0.24
  16  -2  -2    2.87    0.31
  16  -3   2    0.71    0.17
  16  -3   2    0.62    0.23
  16   3   2    0.39    0.16
 -16  -3   2    0.36    0.16
  16  -3  -2    0.46    0.21
  16  -4   2    0.96    0.19
  16  -4   2    1.90    0.31
 -16  -4   2    1.29    0.23
  16  -4  -2    0.73    0.22
  16   4   2    0.78    0.21
  16  -5   2    0.63    0.27
 -16  -5   2    0.54    0.19
  16   5   2    0.56    0.19
  16  -5  -2    0.61    0.24
  16  -6   2    0.82    0.32
  16   6   2    1.09    0.25
  16  -6  -2    1.80    0.31
  16   0   3    8.38    0.39
 -16   0   3    8.09    0.40
  16   0   3    8.85    0.51
  16  -1   3    0.99    0.17
 -16   1   3    1.27    0.20
  16  -1   3    1.21    0.27
  16   1   3    1.06    0.20
  16   1   3    1.25    0.25
 -16  -1   3    1.41    0.21
  16  -1  -3    1.56    0.23
  16  -2   3    4.51    0.43
  16  -2   3    4.85    0.32
 -16  -2   3    4.22    0.33
  16  -2  -3    4.79    0.37
  16   2   3    4.59    0.31
  16  -3   3    3.63    0.30
  16  -3   3    4.35    0.42
  16   3   3    3.59    0.31
  16  -3  -3    3.55    0.34
 -16  -3   3    3.39    0.32
  16  -4   3    0.30    0.25
  16  -4   3    0.35    0.16
  16  -4  -3    0.49    0.22
 -16  -4   3    0.39    0.18
  16   4   3   -0.04    0.16
  16  -5   3    0.50    0.27
  16   5   3    0.93    0.22
 -16  -5   3    0.31    0.18
  16  -5  -3    0.81    0.23
  16   6   3    0.25    0.21
  16   0   4    7.38    0.36
 -16   0   4    6.90    0.36
  16   0   4    7.14    0.51
 -16   1   4    2.03    0.23
  16  -1   4    1.91    0.23
  16  -1   4    2.34    0.35
  16   1   4    1.85    0.30
 -16  -1   4    1.61    0.22
  16   1   4    1.68    0.22
  16  -2   4    1.82    0.32
  16  -2   4    1.62    0.22
  16   2   4    1.69    0.21
 -16  -2   4    1.86    0.25
  16  -2  -4    2.29    0.28
  16  -3   4    1.44    0.22
  16  -3   4    1.74    0.33
  16   3   4    1.35    0.22
  16  -3  -4    1.69    0.26
  16   3   4    1.50    0.26
 -16  -3   4    1.70    0.25
  16  -4   4    2.09    0.37
  16  -4   4    1.19    0.21
 -16  -4   4    1.25    0.23
  16   4   4    1.38    0.24
  16  -4  -4    1.88    0.28
  16  -5   4    0.35    0.18
  16  -5   4    0.46    0.28
  16   5   4    0.35    0.19
 -16  -5   4    0.53    0.20
  16  -5  -4    0.77    0.23
  16   0   5    3.76    0.41
  16   0   5    3.26    0.27
 -16   0   5    3.07    0.26
  16  -1   5   -0.07    0.22
  16  -1   5    0.07    0.12
 -16   1   5    0.23    0.13
 -16  -1   5    0.08    0.12
  16   1   5    0.37    0.14
  16   1   5    0.25    0.22
  16  -2   5    0.50    0.26
  16  -2   5    0.61    0.15
 -16   2   5    0.53    0.16
  16   2   5    0.73    0.24
 -16  -2   5    0.54    0.17
  16   2   5    0.84    0.18
  16  -3   5    1.39    0.22
  16  -3   5    2.00    0.35
  16   3   5    1.90    0.24
  16  -3  -5    1.56    0.27
 -16  -3   5    2.07    0.27
  16  -4   5    0.38    0.26
  16  -4   5    0.40    0.16
  16  -4  -5    0.46    0.20
 -16  -4   5    0.49    0.18
  16   4   5    0.12    0.16
  16  -5   5    0.12    0.15
 -16  -5   5    0.19    0.19
  16   5   5    0.27    0.17
  16  -5  -5    0.35    0.21
 -16   0   6    0.83    0.17
  16   0   6    0.95    0.18
  16   0   6    0.79    0.28
  16  -1   6    0.05    0.23
  16  -1   6    0.14    0.13
 -16   1   6    0.06    0.11
 -16  -1   6    0.36    0.13
  16   1   6    0.19    0.14
  16   1   6    0.44    0.24
  16  -2   6    1.36    0.21
  16  -2   6    1.65    0.33
 -16   2   6    1.47    0.20
  16   2   6    1.57    0.21
  16   2   6    1.93    0.31
 -16  -2   6    2.06    0.26
  16  -3   6   -0.17    0.12
  16  -3   6    0.05    0.22
 -16   3   6    0.23    0.12
  16   3   6    0.14    0.15
  16  -3  -6   -0.30    0.18
 -16  -3   6    0.00    0.14
  16  -4   6    0.82    0.20
  16  -4  -6    0.98    0.24
  16   4   6    0.70    0.20
 -16  -4   6    0.74    0.20
 -16   0   7    0.25    0.13
  16   0   7    0.29    0.16
  16   0   7    0.41    0.25
 -16   1   7    0.34    0.12
  16  -1   7    0.42    0.15
  16  -1   7    0.32    0.25
  16   1   7    0.09    0.14
 -16  -1   7   -0.05    0.11
  16   1   7    0.23    0.22
  16  -2   7    0.22    0.21
 -16   2   7    0.05    0.11
  16  -2   7    0.11    0.14
 -16  -2   7    0.06    0.13
  16   2   7    0.26    0.14
 -16   3   7    0.06    0.11
  16  -3   7    0.02    0.13
  16   3   7    0.19    0.15
 -16  -3   7    0.08    0.15
 -16   0   8    0.72    0.15
  16   0   8    1.08    0.19
  16   0   8    1.33    0.32
  16  -1   8    0.47    0.28
  16  -1   8    0.16    0.14
  16   1   8    0.21    0.24
 -16  -1   8    0.01    0.11
  16   1   8    0.24    0.15
  16  -2   8    1.40    0.22
 -16  -2   8    1.22    0.21
  16   2   8    0.97    0.19
  17   0   0    0.13    0.17
 -17   0   0    0.18    0.14
  17   0   0    0.08    0.12
 -17  -1   0    3.15    0.29
  17   1   0    3.47    0.30
  17  -1   0    3.33    0.27
  17  -1   0    3.13    0.33
  17   1   0    2.86    0.27
  17   2   0    0.33    0.14
  17  -2   0   -0.12    0.17
 -17  -2   0    0.13    0.14
  17   2   0    0.12    0.14
  17  -3   0    0.13    0.18
  17   3   0    0.21    0.15
  17   4   0    0.86    0.20
  17   4   0    0.68    0.20
  17  -4   0    0.98    0.27
  17  -5   0    0.44    0.24
  17  -6   0    0.02    0.23
  17   0   1    0.00    0.15
  17   0   1   -0.04    0.11
 -17   0   1    0.06    0.13
 -17   0  -1    0.08    0.14
  17   0  -1    0.05    0.16
  17   1  -1    1.46    0.24
 -17  -1  -1    0.94    0.19
  17  -1   1    1.28    0.19
 -17   1   1    1.06    0.20
  17  -1   1    1.07    0.24
 -17  -1   1    1.11    0.20
  17   1   1    1.16    0.22
  17   1   1    1.13    0.20
  17  -1  -1    0.96    0.22
  17  -2   1    0.05    0.17
  17   2  -1   -0.15    0.15
  17  -2   1    0.12    0.12
 -17  -2   1   -0.03    0.12
  17  -2  -1   -0.14    0.17
  17   2   1   -0.08    0.13
  17   2   1    0.32    0.15
  17   3  -1   -0.19    0.14
  17  -3   1    0.13    0.19
  17  -3  -1   -0.13    0.17
  17   3   1    0.06    0.13
 -17  -3   1    0.00    0.14
  17   3   1   -0.15    0.12
  17  -4   1    0.86    0.25
  17   4  -1    0.75    0.21
  17   4   1    0.45    0.19
 -17  -4   1    0.75    0.22
  17   4   1    0.76    0.22
  17  -4  -1    0.81    0.24
  17  -5   1    1.43    0.30
  17  -5  -1    0.93    0.26
  17   5   1    1.02    0.22
  17  -6   1    0.44    0.30
  17  -6  -1   -0.17    0.23
  17   6   1   -0.03    0.18
  17   0  -2    0.08    0.17
 -17   0   2   -0.05    0.14
  17   0   2   -0.06    0.13
  17   0   2    0.13    0.19
  17   1  -2    8.01    0.44
  17  -1   2    7.46    0.48
 -17   1   2    8.24    0.43
  17  -1   2    7.34    0.38
  17   1   2    8.27    0.45
  17  -1  -2    7.07    0.44
 -17  -1   2    7.40    0.40
  17   1   2    7.31    0.39
  17  -2   2    1.99    0.24
  17  -2   2    1.97    0.29
  17   2   2    1.98    0.25
  17  -2  -2    2.25    0.31
 -17  -2   2    1.93    0.25
  17  -3   2    2.01    0.33
  17  -3   2    0.98    0.20
  17   3   2    1.30    0.23
  17   3   2    1.69    0.23
 -17  -3   2    1.84    0.26
  17  -3  -2    2.01    0.30
  17  -4   2    0.25    0.23
  17  -4  -2    0.28    0.21
 -17  -4   2    0.06    0.17
  17   4   2    0.02    0.16
  17  -5   2    0.10    0.25
  17  -5  -2    0.37    0.24
  17   5   2    0.42    0.19
  17   0  -3    0.19    0.17
 -17   0   3   -0.13    0.14
  17   0   3   -0.04    0.19
  17   0   3    0.26    0.14
 -17   1   3    3.13    0.30
  17  -1   3    2.09    0.24
  17  -1   3    2.71    0.36
  17   1   3    2.29    0.30
  17   1   3    2.16    0.25
 -17  -1   3    2.82    0.29
  17  -1  -3    2.81    0.33
  17  -2   3    2.99    0.38
  17  -2   3    2.54    0.26
  17  -2  -3    3.48    0.33
  17   2   3    2.54    0.27
 -17  -2   3    2.88    0.30
  17  -3   3    0.58    0.17
  17  -3   3    1.02    0.27
  17   3   3    0.75    0.19
 -17  -3   3    0.56    0.19
  17   3   3    1.05    0.21
  17  -3  -3    0.79    0.21
  17  -4   3    1.08    0.22
  17  -4   3    1.33    0.31
  17   4   3    1.33    0.25
 -17  -4   3    1.96    0.28
  17  -4  -3    1.27    0.25
  17  -5   3    1.23    0.32
  17   5   3    1.03    0.23
 -17  -5   3    0.51    0.21
  17  -5  -3    1.10    0.25
 -17   0   4   -0.02    0.13
  17   0   4    0.23    0.23
  17   0   4    0.10    0.13
  17  -1   4    0.04    0.22
  17  -1   4    0.41    0.15
 -17   1   4    0.25    0.15
  17   1   4    0.40    0.22
 -17  -1   4    0.03    0.15
  17  -1  -4    0.44    0.20
  17   1   4    0.15    0.14
 -17   2   4    3.12    0.30
  17  -2   4    2.51    0.26
  17  -2   4    3.11    0.39
  17   2   4    3.22    0.29
 -17  -2   4    2.98    0.31
  17  -2  -4    3.09    0.34
  17   2   4    3.38    0.37
  17  -3   4   -0.10    0.22
  17  -3   4   -0.14    0.13
  17   3   4   -0.12    0.13
 -17  -3   4   -0.07    0.15
  17  -3  -4    0.23    0.19
  17  -4   4    0.00    0.25
  17  -4   4    0.00    0.13
  17   4   4    0.24    0.19
  17  -4  -4    0.18    0.20
 -17  -4   4    0.33    0.18
  17  -5   4    1.59    0.26
  17   5   4    1.58    0.26
 -17  -5   4    1.75    0.29
  17  -5  -4    1.91    0.30
  17   0   5   -0.21    0.22
  17   0   5   -0.14    0.12
 -17   0   5   -0.09    0.12
  17  -1   5   -0.03    0.23
 -17   1   5    0.25    0.15
  17  -1   5    0.04    0.13
  17   1   5    0.33    0.16
 -17  -1   5    0.31    0.16
  17   1   5    0.01    0.22
  17  -2   5    0.16    0.24
 -17   2   5    0.12    0.14
  17  -2   5    0.21    0.13
  17  -2  -5   -0.28    0.16
  17   2   5    0.04    0.12
  17   2   5    0.55    0.23
 -17  -2   5    0.07    0.15
  17  -3   5   -0.03    0.21
  17  -3   5    0.20    0.15
  17   3   5    0.10    0.15
 -17  -3   5    0.02    0.15
  17  -3  -5    0.08    0.17
  17  -4   5    0.13    0.16
 -17  -4   5    0.06    0.16
  17   4   5    0.19    0.19
  17  -4  -5   -0.03    0.18
  17   0   6   -0.07    0.23
  17   0   6   -0.03    0.12
 -17   0   6    0.13    0.14
  17  -1   6    0.78    0.17
  17  -1   6    0.91    0.29
 -17   1   6    0.83    0.17
  17   1   6    0.93    0.19
  17   1   6    0.98    0.28
 -17  -1   6    0.87    0.19
  17  -2   6    0.35    0.15
 -17   2   6    0.13    0.13
  17  -2   6    0.06    0.21
  17   2   6    0.16    0.14
  17   2   6    0.61    0.27
 -17  -2   6    0.29    0.17
 -17   3   6    0.27    0.15
  17  -3   6   -0.02    0.15
  17  -3  -6    0.21    0.21
  17   3   6    0.28    0.17
 -17  -3   6    0.21    0.17
  17  -4   6   -0.05    0.14
 -17  -4   6    0.08    0.16
  17  -4  -6    0.13    0.20
  17   4   6    0.21    0.18
  17   0   7   -0.17    0.13
 -17   0   7    0.00    0.12
  17   0   7   -0.06    0.22
  17  -1   7   -0.11    0.23
 -17   1   7    0.14    0.12
  17  -1   7    0.08    0.14
 -17  -1   7    0.03    0.13
  17   1   7    0.17    0.23
  17   1   7    0.15    0.15
  17  -2   7    0.28    0.15
 -17   2   7    0.44    0.14
  17   2   7    0.22    0.16
 -17  -2   7    0.65    0.19
  17   0   8   -0.01    0.25
  17   0   8   -0.19    0.13
 -18   0   0    2.93    0.29
  18   0   0    2.34    0.30
 -18  -1   0    0.47    0.16
  18   1   0    0.54    0.17
  18  -1   0    0.22    0.20
  18   1   0    0.42    0.19
  18   2   0    0.09    0.14
  18   2   0   -0.04    0.13
 -18  -2   0    0.01    0.14
  18  -2   0   -0.12    0.17
  18   3   0    0.00    0.15
  18   3   0    0.07    0.14
  18  -3   0   -0.03    0.17
  18  -4   0    0.26    0.22
  18   4   0   -0.17    0.14
  18  -5   0    0.30    0.25
 -18   0  -1    1.64    0.23
 -18   0   1    2.02    0.26
  18   0   1    1.84    0.30
  18   0  -1    1.60    0.26
  18   0   1    1.31    0.21
  18  -1   1    0.35    0.20
  18   1  -1    0.62    0.21
  18  -1   1    0.89    0.18
 -18   1   1    0.53    0.19
  18   1   1    0.73    0.22
  18   1   1    0.64    0.18
  18  -1  -1    0.26    0.19
 -18  -1   1    0.56    0.17
  18   2  -1    0.26    0.18
  18  -2   1    0.37    0.21
 -18  -2   1    0.23    0.16
  18  -2  -1    0.33    0.21
  18   2   1    0.40    0.17
  18   2   1    0.16    0.14
  18  -3   1    0.83    0.25
  18   3  -1    0.20    0.18
 -18  -3   1    0.29    0.17
  18  -3  -1    0.30    0.21
  18   3   1    0.21    0.15
  18   3   1    0.50    0.17
  18   4  -1    0.59    0.20
  18  -4   1    0.76    0.25
  18   4   1    0.05    0.17
  18  -4  -1    0.72    0.24
  18  -5   1    0.13    0.24
  18   5   1    0.32    0.18
  18  -5  -1    0.59    0.26
  18   0   2    5.91    0.45
  18   0  -2    4.90    0.40
  18   0   2    4.78    0.35
 -18   0   2    5.33    0.37
 -18   1   2    2.54    0.29
  18   1  -2    2.72    0.32
  18  -1   2    2.44    0.33
  18  -1   2    2.08    0.25
  18   1   2    2.58    0.32
  18   1   2    1.87    0.25
 -18  -1   2    2.66    0.28
  18  -1  -2    2.97    0.35
  18  -2   2    0.24    0.14
  18   2  -2   -0.08    0.17
  18  -2   2   -0.15    0.17
  18   2   2   -0.04    0.15
  18  -2  -2   -0.02    0.17
  18   2   2    0.08    0.15
 -18  -2   2    0.03    0.15
  18  -3   2    0.57    0.26
  18  -3   2    0.24    0.16
  18   3   2    0.28    0.16
  18   3   2    0.81    0.20
  18  -3  -2    0.58    0.23
 -18  -3   2    0.61    0.19
  18  -4   2    0.25    0.24
  18   4   2    0.06    0.17
  18  -4  -2    0.21    0.21
 -18  -4   2    0.26    0.19
  18  -5  -2    0.23    0.24
  18   5   2    0.04    0.16
 -18   0   3    5.56    0.37
  18   0  -3    5.09    0.38
  18   0   3    4.71    0.34
  18   0   3    4.94    0.44
  18  -1   3    0.67    0.19
 -18   1   3    0.82    0.21
  18  -1   3    0.95    0.27
 -18  -1   3    0.90    0.20
  18  -1  -3    0.70    0.22
  18   1   3    0.59    0.19
  18   1   3    0.88    0.23
  18  -2   3    2.30    0.33
  18  -2   3    2.21    0.26
  18   2   3    1.82    0.28
  18   2   3    1.49    0.23
  18  -2  -3    2.31    0.32
 -18  -2   3    1.34    0.23
  18  -3   3    0.12    0.16
  18  -3   3    0.26    0.23
 -18  -3   3    0.36    0.19
  18   3   3    0.41    0.20
  18   3   3    0.11    0.16
  18  -3  -3    0.53    0.21
  18  -4   3    0.97    0.23
  18  -4   3    1.63    0.33
  18   4   3    0.86    0.23
 -18  -4   3    1.01    0.24
  18  -4  -3    1.15    0.26
  18   5   3    0.45    0.20
 -18  -5   3    0.06    0.19
  18  -5  -3    0.28    0.22
 -18   0   4    6.29    0.38
  18   0   4    6.63    0.52
  18   0   4    5.71    0.36
 -18   1   4    0.51    0.17
  18  -1   4    0.78    0.28
  18  -1   4    0.34    0.16
 -18  -1   4    0.40    0.17
  18   1   4    0.59    0.24
  18  -1  -4    0.43    0.20
  18   1   4    0.21    0.16
  18  -2   4    0.95    0.27
 -18   2   4    1.15    0.23
  18  -2   4    1.23    0.21
  18   2   4    1.06    0.27
  18  -2  -4    1.38    0.25
  18   2   4    1.12    0.20
 -18  -2   4    0.91    0.20
  18  -3   4    0.90    0.21
  18  -3   4    1.54    0.32
  18   3   4    1.05    0.21
 -18  -3   4    1.06    0.24
  18  -3  -4    1.32    0.25
  18  -4   4    0.01    0.16
 -18  -4   4    0.04    0.17
  18  -4  -4    0.14    0.20
  18   4   4   -0.11    0.17
 -18   0   5    0.58    0.16
  18   0   5    0.68    0.18
  18   0   5    0.32    0.26
  18  -1   5   -0.11    0.23
  18  -1   5    0.04    0.13
 -18   1   5    0.07    0.14
  18   1   5    0.07    0.22
 -18  -1   5    0.01    0.15
  18   1   5    0.30    0.16
  18  -2   5    0.11    0.14
  18  -2   5    0.08    0.25
 -18   2   5    0.18    0.15
  18  -2  -5   -0.02    0.19
  18   2   5    0.21    0.16
  18   2   5    0.27    0.24
 -18  -2   5    0.05    0.16
  18  -3   5    0.37    0.26
  18  -3   5    0.00    0.14
 -18   3   5    0.00    0.15
 -18  -3   5    0.17    0.16
  18  -3  -5    0.03    0.19
  18   3   5    0.29    0.18
  18  -4   5   -0.11    0.15
  18   4   5    0.31    0.21
 -18  -4   5    0.44    0.20
  18  -4  -5    0.38    0.21
  18   0   6    0.80    0.19
  18   0   6    0.85    0.29
 -18   0   6    0.93    0.20
 -18   1   6    0.13    0.14
  18  -1   6    0.00    0.14
  18  -1   6    0.35    0.26
  18   1   6    0.49    0.26
 -18  -1   6    0.23    0.16
  18   1   6    0.02    0.14
  18  -2   6    0.27    0.15
 -18   2   6    0.02    0.14
  18  -2   6    0.21    0.25
 -18  -2   6   -0.02    0.16
  18   2   6    0.72    0.17
  18  -3   6    0.15    0.16
 -18   3   6   -0.16    0.14
 -18  -3   6    0.08    0.18
  18   3   6    0.19    0.16
 -18   0   7    1.48    0.22
  18   0   7    1.22    0.23
  18   0   7    1.69    0.35
 -18   1   7    0.12    0.14
  18  -1   7    0.34    0.16
  18  -1   7    0.43    0.29
 -18  -1   7    0.01    0.16
  18   1   7    0.13    0.14
  18   1   7    0.33    0.26
  19   0   0    0.06    0.20
 -19   0   0    0.07    0.15
  19  -1   0    1.76    0.30
 -19  -1   0    1.42    0.22
  19   1   0    1.68    0.27
 -19   1   0    1.71    0.26
  19  -2   0    0.05    0.18
  19   2   0   -0.05    0.14
  19  -3   0   -0.06    0.19
  19   3   0   -0.10    0.14
  19   4   0    0.19    0.17
  19  -4   0    0.33    0.22
 -19   0   1   -0.06    0.15
  19   0   1    0.17    0.18
  19   0   1   -0.02    0.14
  19   0  -1   -0.11    0.16
  19  -1   1    0.72    0.22
  19   1  -1    0.72    0.23
 -19   1   1    0.88    0.21
  19   1   1    1.22    0.25
  19   1   1    0.83    0.20
  19  -1  -1    0.63    0.22
 -19  -1   1    0.84    0.20
  19   2  -1   -0.08    0.16
  19  -2   1    0.14    0.20
  19   2   1    0.14    0.15
  19   2   1    0.14    0.16
 -19  -2   1    0.37    0.17
  19  -2  -1    0.01    0.19
  19  -3   1    0.31    0.20
  19   3  -1    0.15    0.16
  19   3   1    0.10    0.15
  19  -3  -1    0.33    0.20
  19   3   1    0.17    0.17
  19   4  -1    0.05    0.17
  19  -4   1    0.46    0.26
  19  -4  -1    0.05    0.21
  19   4   1   -0.03    0.17
  19   0   2    0.00    0.14
  19   0  -2   -0.25    0.17
  19   0   2    0.23    0.21
 -19   0   2   -0.18    0.14
  19  -1   2    1.24    0.21
  19   1  -2    1.42    0.27
 -19   1   2    1.69    0.26
  19  -1   2    1.51    0.28
 -19  -1   2    1.40    0.24
  19   1   2    1.47    0.25
  19  -1  -2    1.86    0.29
  19   1   2    1.32    0.23
  19   2  -2    0.96    0.24
  19  -2   2    0.65    0.18
  19  -2   2    1.01    0.25
 -19  -2   2    1.26    0.24
  19   2   2    1.20    0.23
  19  -2  -2    0.94    0.26
  19   2   2    1.38    0.23
  19  -3   2    0.91    0.28
  19   3  -2    0.17    0.20
  19   3   2    0.10    0.16
  19  -3  -2    0.78    0.25
 -19  -3   2    0.58    0.21
  19   3   2    0.28    0.17
  19   4  -2    0.97    0.26
 -19  -4   2    0.91    0.26
  19  -4  -2    1.32    0.29
  19   4   2    1.20    0.24
  19   0   3    0.01    0.15
  19   0  -3    0.12    0.19
  19   0   3    0.46    0.24
 -19   0   3    0.16    0.16
  19  -1   3    2.74    0.28
  19  -1   3    3.22    0.38
 -19   1   3    3.45    0.33
  19   1  -3    2.77    0.33
  19   1   3    2.78    0.29
 -19  -1   3    2.66    0.30
  19  -1  -3    3.73    0.37
  19   1   3    3.59    0.39
  19  -2   3    0.07    0.23
  19  -2   3    0.45    0.17
 -19   2   3    0.32    0.19
  19  -2  -3    0.58    0.23
  19   2   3    0.48    0.17
 -19  -2   3    0.27    0.19
  19   2   3    0.39    0.21
  19  -3   3   -0.10    0.14
  19  -3   3    0.20    0.23
 -19  -3   3   -0.16    0.16
  19   3   3    0.07    0.16
  19  -3  -3   -0.04    0.19
  19   4   3    0.23    0.19
 -19  -4   3    0.53    0.21
  19  -4  -3    0.86    0.25
 -19   0   4    0.30    0.16
  19   0  -4    0.00    0.18
  19   0   4   -0.26    0.22
  19   0   4   -0.03    0.13
  19  -1   4    1.15    0.22
  19  -1   4    1.71    0.33
 -19   1   4    1.36    0.24
  19  -1  -4    1.49    0.28
  19   1   4    1.47    0.31
 -19  -1   4    1.83    0.26
  19   1   4    1.12    0.22
  19  -2   4    0.78    0.27
 -19   2   4    0.41    0.19
  19  -2   4    0.21    0.15
 -19  -2   4    0.45    0.19
  19  -2  -4    0.61    0.22
  19   2   4    0.72    0.20
  19   2   4    0.47    0.24
  19  -3   4    1.28    0.23
 -19  -3   4    1.58    0.28
  19   3   4    0.89    0.22
  19  -3  -4    1.18    0.28
  19  -4   4    0.43    0.20
  19   4   4    0.70    0.23
 -19   0   5    0.19    0.15
  19   0   5    0.11    0.25
  19   0   5   -0.03    0.13
  19  -1   5    0.29    0.27
  19  -1   5   -0.07    0.14
 -19   1   5    0.00    0.16
  19   1   5    0.05    0.15
  19   1   5    0.28    0.24
  19  -1  -5   -0.01    0.19
 -19  -1   5   -0.15    0.15
  19  -2   5    0.31    0.17
  19  -2   5    0.85    0.33
 -19   2   5    0.29    0.17
  19  -2  -5    0.48    0.24
  19   2   5    0.68    0.26
  19   2   5    0.68    0.19
 -19  -2   5    0.45    0.20
  19  -3   5    0.10    0.15
 -19   3   5    0.16    0.17
  19   3   5    0.34    0.19
 -19  -3   5    0.17    0.18
  19   0   6    0.01    0.14
 -19   0   6   -0.20    0.14
  19   0   6    0.32    0.27
 -19   1   6    0.65    0.18
  19  -1   6    0.58    0.18
  19  -1   6    0.86    0.32
  19   1   6    1.17    0.32
  19   1   6    0.50    0.18
 -19  -1   6    0.41    0.18
 -19   2   6   -0.12    0.15
  19  -2   6    0.12    0.15
  19   2   6    0.18    0.17
 -19  -2   6   -0.04    0.18
  20   0   0    0.45    0.22
 -20   0   0    0.39    0.19
 -20   1   0    0.29    0.18
  20  -1   0    0.55    0.23
  20   1   0    0.10    0.18
  20   2   0    0.01    0.17
  20  -2   0    0.32    0.22
  20   3   0   -0.06    0.15
  20  -3   0    0.00    0.20
 -20   0   1    0.95    0.23
  20   0  -1    1.16    0.24
  20   0   1    0.93    0.23
  20  -1   1    0.28    0.20
  20   1  -1   -0.06    0.17
 -20   1   1    0.01    0.16
  20  -1  -1   -0.11    0.18
 -20  -1   1   -0.03    0.15
  20   1   1    0.00    0.16
  20  -2   1    0.41    0.21
  20   2  -1    0.63    0.23
  20   2   1    0.49    0.19
 -20  -2   1    0.54    0.19
  20  -2  -1    0.97    0.27
  20   2   1    1.04    0.23
  20  -3   1    0.32    0.21
  20   3  -1    0.07    0.18
  20  -3  -1    0.50    0.23
  20   3   1    0.29    0.18
  20   4  -1    0.14    0.18
  20   0  -2    0.63    0.23
 -20   0   2    0.63    0.21
  20   0   2    0.73    0.20
  20   0   2    0.70    0.25
 -20   1   2    0.01    0.18
  20   1  -2    0.21    0.22
  20  -1   2    0.43    0.22
  20  -1   2    0.19    0.15
 -20  -1   2    0.53    0.18
  20  -1  -2    0.34    0.20
  20   1   2    0.23    0.19
  20   1   2    0.26    0.16
  20   2  -2    0.29    0.20
 -20   2   2    0.55    0.21
  20  -2   2    0.66    0.24
 -20  -2   2    0.43    0.20
  20   2   2    0.43    0.17
  20   2   2    0.71    0.21
  20  -2  -2    0.18    0.21
  20   3  -2    0.14    0.20
  20   3   2    0.24    0.18
 -20  -3   2    0.05    0.18
  20  -3  -2    0.27    0.21
  20   3   2    0.00    0.17
  20   4  -2    0.15    0.21
  20   4   2    0.21    0.20
  20   0   3    2.57    0.29
 -20   0   3    2.43    0.30
  20   0  -3    2.55    0.33
  20   0   3    3.37    0.40
 -20   1   3   -0.14    0.17
  20  -1   3    0.08    0.20
  20   1  -3   -0.01    0.18
  20  -1   3    0.05    0.14
  20  -1  -3   -0.08    0.19
  20   1   3    0.18    0.21
 -20  -1   3   -0.16    0.15
  20   1   3   -0.14    0.15
  20  -2   3    0.00    0.22
  20   2  -3   -0.11    0.19
  20  -2   3    0.16    0.16
 -20   2   3    0.32    0.19
 -20  -2   3    0.26    0.19
  20   2   3    0.67    0.23
  20   2   3    0.25    0.17
  20  -2  -3    0.64    0.23
 -20  -3   3    0.15    0.19
  20   3   3    0.25    0.17
  20   0  -4    1.21    0.28
  20   0   4    1.42    0.31
  20   0   4    1.30    0.23
 -20   0   4    1.32    0.24
  20  -1   4    0.57    0.26
  20  -1   4    0.14    0.15
 -20   1   4   -0.01    0.19
 -20  -1   4    0.38    0.19
  20   1   4    0.12    0.16
  20   1   4    0.40    0.24
  20  -1  -4   -0.04    0.19
  20  -2   4    0.05    0.15
 -20   2   4    0.12    0.18
 -20  -2   4    0.01    0.17
  20   2   4    0.28    0.23
  20   2   4    0.23    0.17
 -20   3   4    0.48    0.21
  20  -3   4    0.30    0.19
 -20  -3   4    0.30    0.21
  20   3   4    0.21    0.19
  20   0   5    2.29    0.29
  20   0   5    2.43    0.39
 -20   0   5    2.20    0.28
 -20   1   5    0.01    0.16
  20  -1   5   -0.05    0.15
  20   1   5    0.31    0.18
 -20  -1   5   -0.16    0.16
  20   1   5    0.35    0.25
 -20   2   5    0.22    0.18
  20  -2   5    0.53    0.18
 -20  -2   5    0.21    0.20
  20   2   5    0.80    0.20
  21   0   0    0.07    0.18
  21  -1   0    0.34    0.21
  21   1   0   -0.09    0.17
  21   2   0   -0.05    0.18
  21  -2   0   -0.08    0.19
  21   3   0    0.06    0.18
  21   0  -1   -0.25    0.17
 -21   0   1   -0.13    0.17
  21   0   1    0.06    0.18
  21  -1   1    0.35    0.20
  21   1  -1    0.56    0.22
 -21   1   1    0.29    0.20
  21   1   1    0.56    0.23
  21  -1  -1    0.54    0.22
 -21  -1   1    0.87    0.22
 -21   2   1    0.08    0.19
  21   2  -1   -0.16    0.17
  21   2   1    0.12    0.18
  21   3  -1    0.12    0.19
  21   3   1    0.31    0.19
 -21   0   2   -0.26    0.16
  21   0  -2    0.21    0.20
  21   0   2    0.02    0.16
  21   0   2    0.08    0.21
  21   1  -2    0.52    0.23
  21  -1   2    0.36    0.21
 -21   1   2    0.16    0.19
 -21  -1   2    0.35    0.20
  21  -1  -2    0.23    0.21
  21   1   2    0.18    0.16
  21   1   2    0.18    0.21
  21   2  -2    0.58    0.24
 -21   2   2    0.39    0.21
  21   2   2    0.58    0.22
 -21  -2   2    0.06    0.19
  21   2   2    0.14    0.16
  21   3  -2    0.08    0.21
  21   3   2    0.33    0.19
  21   0   3    0.22    0.22
  21   0   3   -0.04    0.16
 -21   0   3    0.09    0.17
  21  -1   3    0.10    0.15
 -21   1   3    0.36    0.20
  21  -1   3    0.43    0.27
  21   1   3    0.19    0.20
 -21  -1   3   -0.05    0.16
  21   1   3    0.05    0.17
 -21   2   3   -0.07    0.18
 -21  -2   3    0.28    0.20
  21   2   3    0.13    0.16
  21   2   3    0.36    0.23
 -21   0   4   -0.06    0.17
  21   0   4    0.23    0.17
  21   0   4    0.28    0.28
 -21   1   4    0.11    0.20
  21  -1   4    0.18    0.16
  21   1   4    0.44    0.25
  21   1   4    0.25    0.18
 -21  -1   4    0.21    0.20
  22   1   0    0.33    0.22
  22   2   0    0.05    0.19
 -22   0   1    0.09    0.19
 -22   1   1    0.19    0.20
  22   1   1    0.17    0.19
 -22   2   1    0.35    0.22
  22   2   1    0.22    0.20
 -22   0   2    0.97    0.25
 -22   1   2   -0.03    0.20
  22   1   2    0.03    0.21
 -22  -1   2   -0.02    0.18
   0   0   0    0.00    0.00
;
_shelx_hkl_checksum     83618
_shelx_res_file
;
    shelx.res created by SHELXL-2014/7
TITL rjh9
CELL  0.71073  18.7693   7.6430  10.0578   90.000   90.000   90.000
ZERR     4.00   0.0026   0.0010   0.0016    0.000    0.000    0.000
LATT  -1
SYMM  - X, - Y, 1/2 + Z
SYMM  1/2 - X,   Y, 1/2 + Z
SYMM  1/2 + X, - Y,   Z
SFAC  C    H    O    S
UNIT  64 64 12 4
MERG   2
FMAP   2
PLAN   -1
SIZE     0.092   0.161   0.373
ACTA
BOND   $H
CONF
L.S.  24
TEMP    23.00
WGHT    0.033700    0.262300
FVAR       0.17500
S1    4    0.565364    0.237242    0.742555    11.00000    0.08731    0.05131 =
         0.03697   -0.00648   -0.00026    0.00827
O1    3    0.533511    0.634502    0.910850    11.00000    0.07317    0.07049 =
         0.03875   -0.01291    0.00193    0.00314
O2    3    0.445159    0.424297    0.795911    11.00000    0.05607    0.07595 =
         0.04437   -0.00034    0.00149   -0.00885
O3    3    0.670484    0.214868    1.296117    11.00000    0.06277    0.09920 =
         0.04864    0.00494   -0.01267    0.01624
C1    1    0.729383    0.829977    0.616763    11.00000    0.05585    0.06688 =
         0.07840    0.01543   -0.00586   -0.00754
AFIX  43
H1    2    0.768698    0.884209    0.578441    11.00000   -1.20000
AFIX   0
C2    1    0.706179    0.880766    0.739060    11.00000    0.06121    0.06112 =
         0.08987   -0.01037   -0.01039   -0.00849
AFIX  43
H2    2    0.729409    0.971009    0.783422    11.00000   -1.20000
AFIX   0
C3    1    0.648874    0.800163    0.797519    11.00000    0.06060    0.05371 =
         0.05546   -0.00903   -0.00678    0.00654
AFIX  43
H3    2    0.633815    0.835521    0.881413    11.00000   -1.20000
AFIX   0
C4    1    0.613321    0.666579    0.732479    11.00000    0.04913    0.04149 =
         0.04157   -0.00032   -0.00690    0.00748
C5    1    0.635928    0.618641    0.607415    11.00000    0.07271    0.06410 =
         0.03934   -0.00349   -0.00016   -0.01145
AFIX  43
H5    2    0.611702    0.531972    0.560849    11.00000   -1.20000
AFIX   0
C6    1    0.694858    0.699472    0.550632    11.00000    0.07542    0.08252 =
         0.05080    0.00824    0.00887   -0.00119
AFIX  43
H6    2    0.710786    0.664392    0.467231    11.00000   -1.20000
AFIX   0
C7    1    0.551589    0.585717    0.800719    11.00000    0.05610    0.04548 =
         0.03020    0.00203   -0.00516    0.00799
C8    1    0.511458    0.438186    0.734349    11.00000    0.05519    0.05297 =
         0.02820    0.00022   -0.00094   -0.00056
AFIX  13
H8    2    0.504061    0.468545    0.640694    11.00000   -1.20000
AFIX   0
C9    1    0.394876    0.329646    0.718512    11.00000    0.06960    0.08083 =
         0.06507    0.00239   -0.00925   -0.02007
AFIX 137
H9A   2    0.412872    0.214312    0.701156    11.00000   -1.50000
H9B   2    0.387075    0.389445    0.635847    11.00000   -1.50000
H9C   2    0.350719    0.321251    0.766255    11.00000   -1.50000
AFIX   0
C10   1    0.593965    0.233394    0.910308    11.00000    0.05723    0.03562 =
         0.04141   -0.00006    0.00398    0.01002
C11   1    0.550348    0.171798    1.010332    11.00000    0.05069    0.04779 =
         0.04374    0.00180    0.00067   -0.00208
AFIX  43
H11   2    0.504451    0.134815    0.989740    11.00000   -1.20000
AFIX   0
C12   1    0.573615    0.164067    1.140497    11.00000    0.05357    0.04959 =
         0.04465    0.00408    0.00675    0.00705
AFIX  43
H12   2    0.543420    0.123017    1.206843    11.00000   -1.20000
AFIX   0
C13   1    0.641165    0.216960    1.171427    11.00000    0.05282    0.05450 =
         0.03997    0.00330   -0.00155    0.01388
C14   1    0.685534    0.278290    1.071443    11.00000    0.04555    0.07474 =
         0.06285    0.00806   -0.00361    0.00201
AFIX  43
H14   2    0.731572    0.314342    1.091894    11.00000   -1.20000
AFIX   0
C15   1    0.661895    0.285997    0.942887    11.00000    0.05491    0.05970 =
         0.05029    0.00590    0.01248    0.00231
AFIX  43
H15   2    0.692112    0.327306    0.876671    11.00000   -1.20000
AFIX   0
C16   1    0.627457    0.156083    1.402438    11.00000    0.08268    0.10266 =
         0.03936    0.00499   -0.00061    0.02739
AFIX 137
H16A  2    0.653775    0.163877    1.484067    11.00000   -1.50000
H16B  2    0.613808    0.036719    1.387142    11.00000   -1.50000
H16C  2    0.585564    0.227726    1.408322    11.00000   -1.50000
AFIX   0
HKLF 4  1.0  1.00  0.00  0.00  0.00  1.00  0.00  0.00  0.00  1.00
REM  rjh9
REM R1 =  0.0314 for    1627 Fo > 4sig(Fo)  and  0.0426 for all    1935 data
REM    183 parameters refined using      1 restraints
END
WGHT      0.0337      0.2623
REM Highest difference peak  0.121,  deepest hole -0.141,  1-sigma level  0.031
Q1    1   0.5280  0.3317  0.6941  11.00000  0.05    0.12
;
_shelx_res_checksum     16824
data_New_Global_Publ_Block
_journal_date_recd_electronic     2015-07-27
_journal_date_accepted     2015-08-03
_journal_name_full     'Acta Crystallographica, Section E'
_journal_year     2015
_journal_volume     71
_journal_issue      9
_journal_page_first     o657
_journal_page_last     o658
_journal_paper_category     HO
_journal_paper_doi     10.1107/S2056989015014565
_journal_coeditor_code     HG5455
_publ_contact_author_name     'Ignez Caracelli'
_publ_contact_author_address
;
Departmento de F\'isica
Universidade Federal de S\~ao Carlos,
13565-905 S\~ao Carlos
SP
Brazil
;
_publ_contact_author_email     'ignez@ufscar.br'
_publ_contact_author_fax     '551633518350'
_publ_contact_author_phone     '551633519741'
_publ_section_title
;
Crystal structure of 2-methoxy-2-[(4-methoxyphenyl)sulfanyl]-1-phenylethanone
;
loop_
    _publ_author_name
    _publ_author_footnote
    _publ_author_address
    'Caracelli, Ignez' .
;
Departmento de F\'isica
Universidade Federal de S\~ao Carlos,
13565-905 S\~ao Carlos
SP
Brazil
;
    'Olivato, Paulo R.' .
;
Instituto de Qu\'imica
Universidade de S\~ao Paulo
05508-000 S\~ao Paulo, SP
Brazil
;
    'Traesel, Henrique J.' .
;
Instituto de Qu\'imica
Universidade de S\~ao Paulo
05508-000 S\~ao Paulo, SP
Brazil
;
    'Valen\,ca, J\'essica' .
;
Instituto de Qu\'imica
Universidade de S\~ao Paulo
05508-000 S\~ao Paulo, SP
Brazil
;
    'Rodrigues, Daniel N. S.' .
;
Instituto de Qu\'imica
Universidade de S\~ao Paulo
05508-000 S\~ao Paulo, SP
Brazil
;
    'Tiekink, Edward R.T.' .
;
Department of Chemistry, University of Malaya,
50603 Kuala Lumpur,
Malaysia
;
_publ_section_synopsis
;
(type here to add)
;
