# Supplementary material for: Crystal structure of 2-meth­oxy-2-[(4-meth­oxy­phen­yl)sulfan­yl]-1-phenyl­ethanone
Source: Acta Crystallogr E Crystallogr Commun. 2015 Aug 15;71(Pt 9):o657–8. doi: 10.1107/S2056989015014565 (PMC4555440; doi:10.1107/S2056989015014565)
Supplement: Supplementary file 2 [file e-71-0o657-Isup2.hkl]

data_I                                                                          
_shelx_title ' rjh9'                                                            
_shelx_refln_list_code          4                                               
_shelx_F_calc_maximum      181.30                                               
_exptl_crystal_F_000       608.00                                               
_reflns_d_resolution_high  0.8283                                               
                                                                                
loop_                                                                           
 _space_group_symop_operation_xyz                                               
 'x, y, z'                                                                      
 '-x, -y, z+1/2'                                                                
 '-x+1/2, y, z+1/2'                                                             
 'x+1/2, -y, z'                                                                 
                                                                                
_cell_length_a    18.7693                                                       
_cell_length_b     7.6430                                                       
_cell_length_c    10.0578                                                       
_cell_angle_alpha  90.000                                                       
_cell_angle_beta   90.000                                                       
_cell_angle_gamma  90.000                                                       
                                                                                
_shelx_F_squared_multiplier     1.000                                           
                                                                                
loop_                                                                           
 _refln_index_h                                                                 
 _refln_index_k                                                                 
 _refln_index_l                                                                 
 _refln_F_squared_calc                                                          
 _refln_F_squared_meas                                                          
 _refln_F_squared_sigma                                                         
 _refln_observed_status                                                         
  13   4  -7          3.36         -4.90         4.90 o                         
  14   4  -7          2.16         -5.55         5.55 o                         
  15   4  -7          3.33         -5.22         5.22 o                         
  16   3  -6          1.96         -5.88         5.88 o                         
  17   3  -6          9.68          6.86         6.86 o                         
  11   4  -6         38.24         32.33         6.53 o                         
  12   4  -6         87.08         84.57         8.82 o                         
  13   4  -6         25.14          6.53         5.55 o                         
  14   4  -6         40.38         37.88         7.51 o                         
  15   4  -6          8.29          8.82         6.20 o                         
  16   4  -6         32.01         32.00         7.84 o                         
  17   4  -6         10.12          4.24         6.53 o                         
   7   1  -5        135.47        119.51         5.55 o                         
  19   1  -5          0.51         -0.33         6.20 o                         
   1   2  -5         72.88         74.12         3.00 o                         
   2   2  -5       1174.13       1224.11        20.43 o                         
   3   2  -5         76.37         75.56         3.11 o                         
   4   2  -5        541.40        537.13        10.39 o                         
   5   2  -5        183.90        186.54         5.19 o                         
   6   2  -5         53.56         46.74         3.10 o                         
  17   2  -5          3.31         -5.22         5.22 o                         
  18   2  -5          2.97         -0.65         6.20 o                         
  19   2  -5         16.16         15.67         7.84 o                         
   1   3  -5        872.66        826.73        36.18 o                         
   2   3  -5         93.40         94.12         3.80 o                         
   3   3  -5         31.72         37.65         2.97 o                         
   4   3  -5        120.23        119.02         4.39 o                         
   5   3  -5        320.07        325.55        11.10 o                         
  14   3  -5         15.89         14.69         6.20 o                         
  15   3  -5         32.04         24.49         6.86 o                         
  16   3  -5         58.40         50.94         8.82 o                         
  17   3  -5          2.23          2.61         5.55 o                         
  18   3  -5          3.36          0.98         6.20 o                         
   8   4  -5         25.66         21.88         4.57 o                         
   9   4  -5         11.06          6.86         4.24 o                         
  10   4  -5        111.30        109.39         8.16 o                         
  11   4  -5          6.28          9.80         4.57 o                         
  12   4  -5        160.02        176.32        10.78 o                         
  13   4  -5         31.63         30.69         6.86 o                         
  14   4  -5          2.44          8.82         5.55 o                         
  15   4  -5         74.59         86.53         9.80 o                         
  16   4  -5          8.00         15.02         6.53 o                         
  17   4  -5          3.30         -0.98         5.88 o                         
  18   4  -5          7.80         12.41         6.86 o                         
  10   5  -5         33.46         32.65         5.88 o                         
  11   5  -5          6.46         11.10         4.57 o                         
  12   5  -5         78.48         69.22         7.84 o                         
  13   5  -5         28.58         26.78         6.20 o                         
  14   5  -5         19.68         18.61         6.20 o                         
  15   5  -5         12.33         16.98         6.86 o                         
  16   5  -5          8.51         11.43         6.86 o                         
  10   0  -4        229.90        234.45         9.14 o                         
  20   0  -4         46.57         39.51         9.14 o                         
   0   1  -4        328.94        314.12        12.08 o                         
   1   1  -4        562.20        570.78        18.94 o                         
   2   1  -4        147.71        144.32         7.18 o                         
   3   1  -4        816.78        850.27        26.12 o                         
   5   1  -4       1741.53       1710.99        39.84 o                         
   6   1  -4        342.80        359.89         7.39 o                         
   7   1  -4        938.56        989.82        17.43 o                         
   8   1  -4        339.78        330.78         7.62 o                         
   9   1  -4        140.21        143.50         3.89 o                         
  10   1  -4        106.63        111.18         4.62 o                         
  17   1  -4          9.42         14.37         6.53 o                         
  18   1  -4         16.26         14.04         6.53 o                         
  19   1  -4         49.11         48.65         9.14 o                         
  20   1  -4          6.79         -1.31         6.20 o                         
   0   2  -4        764.65        738.41        65.79 o                         
   1   2  -4          8.73         11.42         3.00 o                         
   2   2  -4       1200.90       1223.18        26.25 o                         
   3   2  -4         28.16         33.60         2.32 o                         
   4   2  -4        474.87        489.68         9.70 o                         
   5   2  -4        263.59        274.19         5.21 o                         
   6   2  -4       1059.28       1061.83        15.08 o                         
   7   2  -4        373.79        383.73         8.43 o                         
   8   2  -4        589.81        549.71         9.30 o                         
   9   2  -4        101.71         99.57         7.35 o                         
  15   2  -4        185.12        178.61        11.75 o                         
  16   2  -4         53.31         74.77         9.14 o                         
  17   2  -4         96.94        100.90        11.10 o                         
  18   2  -4         33.49         45.06         8.16 o                         
  19   2  -4         12.45         19.92         7.18 o                         
   0   3  -4         84.30         82.94         4.90 o                         
   1   3  -4         86.15         84.32         3.46 o                         
   2   3  -4        272.43        276.37         8.98 o                         
   3   3  -4        243.76        240.84         6.23 o                         
   4   3  -4        336.72        361.82         8.33 o                         
   5   3  -4        917.62        905.06        17.47 o                         
   6   3  -4        279.36        296.75         6.09 o                         
   7   3  -4        242.81        243.91        11.59 o                         
   8   3  -4        253.55        242.56         7.04 o                         
  11   3  -4        260.34        247.83        12.08 o                         
  12   3  -4         25.81         23.18         5.88 o                         
  13   3  -4        178.64        171.75        11.43 o                         
  14   3  -4         48.17         62.37         8.16 o                         
  15   3  -4        206.87        211.59        13.39 o                         
  16   3  -4         46.98         55.18         8.49 o                         
  17   3  -4          0.03          7.51         6.20 o                         
  18   3  -4         39.11         43.10         8.16 o                         
  19   3  -4         45.60         38.53         9.14 o                         
   0   4  -4        506.64        490.44        15.35 o                         
   1   4  -4        269.09        241.89         6.81 o                         
   2   4  -4        270.01        261.78         7.16 o                         
   3   4  -4        522.41        534.05        11.54 o                         
   4   4  -4         45.89         45.52         2.74 o                         
   5   4  -4        141.23        127.03         3.93 o                         
   6   4  -4        188.90        190.45         5.02 o                         
   7   4  -4         21.72         22.87         2.88 o                         
   8   4  -4        122.66        115.72         5.31 o                         
   9   4  -4         41.43         38.20         5.22 o                         
  10   4  -4        251.15        230.20        11.75 o                         
  11   4  -4         39.30         48.33         6.53 o                         
  12   4  -4         17.83         20.90         5.55 o                         
  13   4  -4         57.14         56.82         7.51 o                         
  14   4  -4        105.35        105.47        10.12 o                         
  15   4  -4         27.91         29.39         6.86 o                         
  16   4  -4         37.23         61.39         9.14 o                         
  17   4  -4          7.31          5.88         6.53 o                         
  18   4  -4          2.71          4.57         6.53 o                         
   0   5  -4         86.24         74.12         6.53 o                         
   1   5  -4         95.55         84.61         6.69 o                         
   2   5  -4        133.79        131.91         5.65 o                         
   3   5  -4        510.72        510.78        12.23 o                         
   4   5  -4         74.05         69.22         6.86 o                         
   7   5  -4          7.77          6.53         3.59 o                         
   8   5  -4        133.81        123.75         8.16 o                         
   9   5  -4        131.81        127.02         8.82 o                         
  11   5  -4         12.82         14.37         4.90 o                         
  12   5  -4          2.20          1.96         4.57 o                         
  13   5  -4          8.82         15.02         5.88 o                         
  14   5  -4          0.23          3.59         5.55 o                         
  15   5  -4          0.72          7.51         5.88 o                         
  16   5  -4         15.42         25.14         7.51 o                         
  17   5  -4         53.13         62.37         9.80 o                         
   2   0  -3         56.93         56.41         2.94 o                         
   6   0  -3        720.54        735.33        17.96 o                         
   8   0  -3        499.97        491.09        13.71 o                         
  10   0  -3        136.28        133.55         6.20 o                         
  12   0  -3        187.10        193.96         8.82 o                         
  18   0  -3        149.20        166.20        12.41 o                         
  20   0  -3         85.42         83.26        10.78 o                         
   1   1  -3       4848.90       4710.69       145.13 o                         
   2   1  -3       1424.04       1500.60        37.97 o                         
   3   1  -3       1492.94       1517.15        36.22 o                         
   4   1  -3         97.63         92.49         2.44 o                         
   5   1  -3        406.91        410.34         6.92 o                         
   6   1  -3        110.47        118.16         3.16 o                         
   7   1  -3       1305.76       1273.46        17.53 o                         
   8   1  -3         69.15         74.47         3.31 o                         
   9   1  -3        529.98        537.29         8.73 o                         
  10   1  -3         23.12         17.89         3.68 o                         
  11   1  -3        324.60        329.87         6.72 o                         
  12   1  -3         75.21         70.40         4.27 o                         
  13   1  -3         42.03         44.41         6.20 o                         
  15   1  -3        326.38        331.75        15.35 o                         
  16   1  -3         36.52         50.94         7.51 o                         
  17   1  -3         80.54         91.75        10.78 o                         
  18   1  -3         22.18         22.86         7.18 o                         
  19   1  -3        106.38        106.66        15.67 o                         
  20   1  -3          1.44         -1.44         4.27 o                         
   1   2  -3        683.11        683.16        11.18 o                         
   2   2  -3        227.36        224.71         4.55 o                         
   3   2  -3         10.52          8.01         1.13 o                         
   4   2  -3       1697.62       1657.89        19.81 o                         
   5   2  -3       1150.20       1196.03        13.13 o                         
   6   2  -3        306.33        295.92         4.29 o                         
   7   2  -3        206.12        204.37         4.46 o                         
   8   2  -3         11.95          9.51         1.44 o                         
   9   2  -3        123.02        122.41         3.64 o                         
  10   2  -3        228.24        218.63         5.21 o                         
  11   2  -3         57.04         53.37         3.90 o                         
  12   2  -3        446.94        427.16        11.02 o                         
  13   2  -3         52.22         50.61         7.18 o                         
  14   2  -3        325.30        316.40        15.35 o                         
  15   2  -3          0.10          6.86         5.22 o                         
  16   2  -3        141.16        156.41        12.08 o                         
  17   2  -3         85.36        113.63        10.78 o                         
  18   2  -3         60.92         75.43        10.45 o                         
  19   2  -3         10.19         18.94         7.51 o                         
  20   2  -3          9.51          7.49        12.24 o                         
   1   3  -3        136.58        128.06         4.24 o                         
   2   3  -3        613.82        593.37         7.99 o                         
   3   3  -3        209.96        223.81         4.08 o                         
   4   3  -3        134.24        137.83         3.10 o                         
   5   3  -3         29.57         32.07         1.82 o                         
   6   3  -3        574.18        591.07         7.66 o                         
   7   3  -3       1860.18       1794.57        19.85 o                         
   8   3  -3        257.39        280.04         5.28 o                         
   9   3  -3        328.90        385.22         6.88 o                         
  10   3  -3         21.20         24.82         8.49 o                         
  11   3  -3          5.39          6.54         2.65 o                         
  12   3  -3         33.36         36.57         6.20 o                         
  13   3  -3          0.43          2.61         4.90 o                         
  14   3  -3         25.37         37.55         7.18 o                         
  15   3  -3        159.34        163.92        12.08 o                         
  16   3  -3        125.54        115.92        11.10 o                         
  17   3  -3         27.28         25.80         6.86 o                         
  18   3  -3         10.92         17.31         6.86 o                         
  19   3  -3          2.71         -1.31         6.20 o                         
   1   4  -3        241.29        236.71         4.52 o                         
   2   4  -3         70.31         61.24         2.40 o                         
   3   4  -3        191.57        196.16         4.14 o                         
   4   4  -3        739.40        702.33        10.06 o                         
   5   4  -3         45.57         45.32         2.09 o                         
   6   4  -3        367.02        353.89         7.35 o                         
   7   4  -3         88.71         88.63         5.51 o                         
   8   4  -3        141.47        134.09        12.34 o                         
   9   4  -3         22.06         23.20         2.84 o                         
  10   4  -3        138.03        126.95         4.90 o                         
  11   4  -3         90.33         99.26         8.49 o                         
  12   4  -3        147.62        150.85        10.12 o                         
  13   4  -3         47.78         44.73         7.18 o                         
  14   4  -3         25.31         24.82         6.53 o                         
  15   4  -3         28.02         34.94         7.51 o                         
  16   4  -3          9.28         16.00         7.18 o                         
  17   4  -3         41.96         41.47         8.16 o                         
  18   4  -3         40.13         37.55         8.49 o                         
  19   4  -3         18.04         28.08         8.16 o                         
   1   5  -3         67.65         62.50         4.14 o                         
   2   5  -3         14.42         13.19         2.54 o                         
   3   5  -3         85.14         83.10         4.62 o                         
   4   5  -3         73.39         72.07         4.46 o                         
   5   5  -3          4.63          6.53         2.31 o                         
   6   5  -3         70.69         68.80         4.98 o                         
   7   5  -3        180.15        175.01         5.46 o                         
   8   5  -3         27.71         25.69         2.76 o                         
   9   5  -3         55.61         53.22         5.22 o                         
  10   5  -3         46.50         41.82         4.50 o                         
  11   5  -3         31.01         31.67         6.20 o                         
  12   5  -3         56.14         53.22         7.51 o                         
  13   5  -3         25.14         39.84         6.86 o                         
  14   5  -3          1.24          5.55         5.55 o                         
  15   5  -3         92.57         87.18        10.12 o                         
  16   5  -3         19.39         26.45         7.51 o                         
  17   5  -3         26.35         35.92         8.16 o                         
  18   5  -3          1.10          9.14         7.18 o                         
   1   6  -3         24.48         23.40         3.46 o                         
   2   6  -3         14.41         10.29         3.00 o                         
   3   6  -3         28.15         26.27         3.69 o                         
   4   6  -3         64.54         70.18         5.42 o                         
   5   6  -3          0.34          1.63         4.57 o                         
   6   6  -3        243.45        275.59        12.73 o                         
   7   6  -3         24.59         25.80         5.55 o                         
   0   0  -2      15536.65      14689.06       403.59 o                         
   2   0  -2       6198.02       6530.41       291.91 o                         
   4   0  -2        763.97        767.29        14.69 o                         
   6   0  -2       1367.19       1287.49        29.71 o                         
   8   0  -2        526.88        465.30        13.39 o                         
  10   0  -2        582.12        603.74        16.65 o                         
  12   0  -2         13.55          6.20         2.94 o                         
  14   0  -2        480.81        463.67        15.67 o                         
  16   0  -2        206.95        216.20         9.00 o                         
  18   0  -2        146.26        160.00        13.06 o                         
  20   0  -2         19.05         20.57         7.51 o                         
   0   1  -2        856.09        777.26        40.49 o                         
   1   1  -2       1541.87       1466.42        32.99 o                         
   2   1  -2       4442.09       4526.28        60.51 o                         
   3   1  -2        521.48        546.04         7.73 o                         
   4   1  -2       1786.07       1830.18        19.02 o                         
   5   1  -2       2192.89       2236.80        25.70 o                         
   6   1  -2        591.78        597.45         8.01 o                         
   7   1  -2       1852.58       1973.59        25.89 o                         
   8   1  -2        871.29        892.09        14.78 o                         
   9   1  -2        177.69        184.72         4.90 o                         
  10   1  -2        299.75        311.05         6.09 o                         
  11   1  -2        466.48        434.13         8.04 o                         
  12   1  -2         22.18         22.31         2.07 o                         
  13   1  -2        133.90        129.86         3.98 o                         
  14   1  -2         10.07         11.17         2.45 o                         
  15   1  -2         45.43         44.91         6.37 o                         
  16   1  -2         55.03         64.98         8.49 o                         
  17   1  -2        237.78        247.16        15.35 o                         
  18   1  -2         79.64         92.71         7.71 o                         
  19   1  -2         39.22         54.01         7.18 o                         
  20   1  -2          9.93          9.08         4.83 o                         
  21   1  -2         10.48         12.03         5.06 o                         
   0   2  -2        413.28        405.39        17.14 o                         
   1   2  -2         42.78         40.95         1.84 o                         
   2   2  -2        102.10        100.18         2.16 o                         
   3   2  -2       1274.06       1304.49        15.18 o                         
   4   2  -2       2101.10       2149.96        24.37 o                         
   5   2  -2       1687.02       1762.11        20.37 o                         
   6   2  -2        817.13        817.07        10.45 o                         
   7   2  -2        458.58        475.18         7.07 o                         
   8   2  -2        199.61        190.33         3.83 o                         
   9   2  -2        125.96        130.72         3.31 o                         
  10   2  -2        153.02        150.66         3.74 o                         
  11   2  -2        249.14        240.55         5.04 o                         
  12   2  -2        153.84        148.82         4.22 o                         
  13   2  -2         11.71         10.89         2.29 o                         
  14   2  -2         98.83         94.27         4.74 o                         
  15   2  -2        170.33        146.94        11.43 o                         
  16   2  -2         92.28         93.71        10.12 o                         
  17   2  -2         69.96         73.47        10.12 o                         
  18   2  -2          2.64         -1.63         3.93 o                         
  19   2  -2         30.04         31.05         5.76 o                         
  20   2  -2         18.34          7.72         4.73 o                         
  21   2  -2          4.07         18.94         7.84 o                         
   0   3  -2        596.50        579.90        10.97 o                         
   1   3  -2        579.08        589.38         7.92 o                         
   2   3  -2        451.75        454.46         5.81 o                         
   3   3  -2       1068.31       1080.45        12.42 o                         
   4   3  -2       1243.39       1274.76        14.22 o                         
   5   3  -2       2139.49       2119.66        23.06 o                         
   6   3  -2        883.12        964.78        11.40 o                         
   7   3  -2        475.20        483.17         6.70 o                         
   8   3  -2        453.81        446.75         6.44 o                         
   9   3  -2        362.93        355.19         6.83 o                         
  10   3  -2        124.10        129.33         3.86 o                         
  11   3  -2        375.46        367.47         8.28 o                         
  12   3  -2         56.22         56.80         4.70 o                         
  13   3  -2        576.56        560.34        14.09 o                         
  14   3  -2        106.77        111.74         7.02 o                         
  15   3  -2         92.48         81.30         9.14 o                         
  16   3  -2         19.24         15.02         6.86 o                         
  17   3  -2         56.50         65.63         9.80 o                         
  18   3  -2         24.41         18.94         7.51 o                         
  19   3  -2         14.41         14.60         9.96 o                         
  20   3  -2          7.71          6.64         4.73 o                         
  21   3  -2          9.38          2.61         6.86 o                         
   0   4  -2        274.30        238.59         6.46 o                         
   1   4  -2        110.83         96.91         2.94 o                         
   2   4  -2        648.27        608.19         8.69 o                         
   3   4  -2        390.09        400.75         5.81 o                         
   4   4  -2        204.79        209.25         3.88 o                         
   5   4  -2        271.28        284.40         4.76 o                         
   6   4  -2        114.59        118.45         3.06 o                         
   7   4  -2        152.83        157.69         3.62 o                         
   8   4  -2        138.35        127.87         3.35 o                         
   9   4  -2          4.34          6.37         1.71 o                         
  10   4  -2        338.44        335.01         7.89 o                         
  11   4  -2         44.55         42.27         5.55 o                         
  12   4  -2         98.84         91.31         6.22 o                         
  13   4  -2        202.75        189.31         8.41 o                         
  14   4  -2         93.58         75.75         9.14 o                         
  15   4  -2          9.10          3.59         6.20 o                         
  16   4  -2         36.38         23.84         7.18 o                         
  17   4  -2          8.50          9.14         6.86 o                         
  18   4  -2          4.07          6.86         6.86 o                         
  19   4  -2         40.67         37.64         6.32 o                         
  20   4  -2         10.16          4.90         6.86 o                         
   0   5  -2        631.08        597.30        12.93 o                         
   1   5  -2        215.04        220.45         4.77 o                         
   2   5  -2         30.43         28.57         2.11 o                         
   3   5  -2        404.47        392.87         7.07 o                         
   4   5  -2         23.29         28.05         1.92 o                         
   5   5  -2         98.50        100.13         3.54 o                         
   6   5  -2         85.14         74.93         4.12 o                         
   7   5  -2         18.88         22.15         2.51 o                         
   8   5  -2        271.95        270.58         9.60 o                         
   9   5  -2         54.15         66.62         5.54 o                         
  10   5  -2        177.57        179.07         6.27 o                         
  11   5  -2          5.08          5.50         3.09 o                         
  12   5  -2         32.11         34.29         6.86 o                         
  13   5  -2         75.11         93.71        10.45 o                         
  14   5  -2         43.02         52.90         8.49 o                         
  15   5  -2          9.64          6.53         6.86 o                         
  16   5  -2         14.12         19.92         7.84 o                         
  17   5  -2          7.57         12.08         7.84 o                         
  18   5  -2          4.53          7.51         7.84 o                         
   0   6  -2        533.34        555.42        18.94 o                         
   1   6  -2         98.12        102.65         5.65 o                         
   2   6  -2        337.28        321.72        13.88 o                         
   3   6  -2         22.66         22.00         3.46 o                         
   4   6  -2        145.27        143.75        12.90 o                         
   5   6  -2          9.53         11.21         6.20 o                         
   6   6  -2        186.37        174.80         9.14 o                         
   7   6  -2         59.88         65.36         5.54 o                         
   8   6  -2        387.12        404.32         9.72 o                         
   9   6  -2         39.60         46.06         4.00 o                         
  10   6  -2        184.10        189.33         8.76 o                         
  11   6  -2         20.51         25.14         4.37 o                         
  12   6  -2          6.81          5.49         4.04 o                         
  13   6  -2         19.74         27.10         7.51 o                         
  14   6  -2         56.29         58.77         9.47 o                         
  15   6  -2          7.67         22.20         7.84 o                         
  16   6  -2         40.24         58.77        10.12 o                         
   0   7  -2         72.03         71.84         8.16 o                         
   1   7  -2         26.09         27.23         5.22 o                         
   2   7  -2         20.37         20.51         3.93 o                         
   3   7  -2        234.35        235.90         8.89 o                         
   4   7  -2        115.99        116.28         6.93 o                         
   5   7  -2         34.89         35.46         4.90 o                         
   6   7  -2          4.14         -2.88         2.88 o                         
   7   7  -2          7.40          4.57         4.57 o                         
   8   7  -2         25.47         21.22         5.88 o                         
   9   7  -2          4.12          7.18         5.22 o                         
   2   0  -1       2109.84       2166.99        36.56 o                         
   4   0  -1       3447.44       3559.64        61.26 o                         
   6   0  -1       2833.13       2838.48        63.35 o                         
   8   0  -1        698.68        681.78        17.63 o                         
  10   0  -1        623.82        689.62        18.61 o                         
  12   0  -1        135.80        116.05         5.55 o                         
  14   0  -1         43.31         48.54         3.30 o                         
  16   0  -1         88.08         89.95         5.35 o                         
  18   0  -1         49.34         52.98         5.63 o                         
  20   0  -1         38.09         37.88         7.84 o                         
   1   1  -1       1492.43       1513.92        14.83 o                         
   2   1  -1        293.63        310.07         3.44 o                         
   3   1  -1      11687.95      12007.58       112.53 o                         
   4   1  -1        335.02        334.89         4.57 o                         
   5   1  -1       2458.74       2472.46        32.24 o                         
   6   1  -1        240.37        249.07         4.52 o                         
   7   1  -1       2901.32       2882.94        34.05 o                         
   8   1  -1        512.86        537.14         7.72 o                         
   9   1  -1        112.89        107.68         2.89 o                         
  10   1  -1        131.51        121.25         3.22 o                         
  11   1  -1        248.20        265.26         5.12 o                         
  12   1  -1        141.54        137.26         5.37 o                         
  13   1  -1         77.25         70.83         3.22 o                         
  14   1  -1         43.93         49.64         2.70 o                         
  15   1  -1         38.36         42.05         2.72 o                         
  16   1  -1         24.00         27.93         3.01 o                         
  17   1  -1         32.26         36.92         5.32 o                         
  18   1  -1         18.71         14.07         5.88 o                         
  19   1  -1         26.54         22.04         5.19 o                         
  20   1  -1          0.15         -2.75         4.04 o                         
  21   1  -1         22.87         17.96         5.08 o                         
   1   2  -1       1253.56       1270.30        12.30 o                         
   2   2  -1       1849.41       1911.70        21.52 o                         
   3   2  -1       5315.01       5364.01        50.69 o                         
   4   2  -1       3068.57       3078.90        29.67 o                         
   5   2  -1        225.36        236.71         3.59 o                         
   6   2  -1        352.33        330.19         4.69 o                         
   7   2  -1        515.00        504.05         7.40 o                         
   8   2  -1        311.98        334.16         5.80 o                         
   9   2  -1         24.71         21.33         1.71 o                         
  10   2  -1        185.97        197.79         4.35 o                         
  11   2  -1         42.96         43.18         2.48 o                         
  12   2  -1        468.65        476.34         7.96 o                         
  13   2  -1        170.93        178.56         4.69 o                         
  14   2  -1         79.58         87.24         5.20 o                         
  15   2  -1         54.40         59.58         3.72 o                         
  16   2  -1          0.60         -2.22         2.22 o                         
  17   2  -1          1.66         -3.67         3.67 o                         
  18   2  -1         11.98          9.54         4.46 o                         
  19   2  -1          5.31         -1.27         4.00 o                         
  20   2  -1         20.11         26.18         5.72 o                         
  21   2  -1          1.13         -5.22         5.55 o                         
   1   3  -1        886.93        870.85        10.29 o                         
   2   3  -1        264.86        290.28         3.99 o                         
   3   3  -1        395.56        392.08         5.28 o                         
   4   3  -1        250.64        245.65         3.97 o                         
   5   3  -1        950.16       1012.20        11.77 o                         
   6   3  -1        110.79        125.58         3.12 o                         
   7   3  -1       1716.04       1766.95        19.57 o                         
   8   3  -1        203.61        206.73         3.96 o                         
   9   3  -1         36.56         35.79         2.20 o                         
  10   3  -1         66.34         66.52         3.08 o                         
  11   3  -1         87.73         84.70         3.44 o                         
  12   3  -1         27.87         30.12         3.82 o                         
  13   3  -1         28.01         25.94         2.62 o                         
  14   3  -1         87.00         81.57         4.85 o                         
  15   3  -1         58.94         57.61         5.57 o                         
  16   3  -1         31.91         29.77         4.93 o                         
  17   3  -1          3.48         -3.53         3.53 o                         
  18   3  -1         14.36          8.04         4.46 o                         
  19   3  -1          3.63          7.51         4.08 o                         
  20   3  -1          0.26          8.45         7.02 o                         
  21   3  -1         11.45          3.92         6.20 o                         
   1   4  -1         73.18         70.43         2.49 o                         
   2   4  -1        232.94        220.14         3.94 o                         
   3   4  -1       1653.68       1585.59        17.75 o                         
   4   4  -1       2011.42       1972.17        21.55 o                         
   5   4  -1        264.92        275.34         4.75 o                         
   6   4  -1        429.43        402.06         6.12 o                         
   7   4  -1        332.06        319.49         5.44 o                         
   8   4  -1        112.36        112.37         3.91 o                         
   9   4  -1         31.38         32.56         2.23 o                         
  10   4  -1        284.77        284.94         7.13 o                         
  11   4  -1        109.90        118.47         5.19 o                         
  12   4  -1        133.95        150.01         5.85 o                         
  13   4  -1         93.02         80.65         6.69 o                         
  14   4  -1          8.04          2.72         3.44 o                         
  15   4  -1         37.29         48.12         5.48 o                         
  16   4  -1          3.80          1.63         5.88 o                         
  17   4  -1         30.05         25.38         5.16 o                         
  18   4  -1         15.37         21.19         5.02 o                         
  19   4  -1          2.30          1.63         4.31 o                         
  20   4  -1         11.37          4.57         5.88 o                         
   1   5  -1       1578.29       1528.42        19.26 o                         
   2   5  -1          4.96          5.90         1.46 o                         
   3   5  -1        239.02        233.48         4.58 o                         
   4   5  -1        418.24        401.24         6.47 o                         
   5   5  -1        106.80         97.73         3.18 o                         
   6   5  -1         46.26         47.23         3.03 o                         
   7   5  -1        423.20        401.83         6.69 o                         
   8   5  -1          8.71          4.07         1.79 o                         
   9   5  -1         10.14         14.61         3.41 o                         
  10   5  -1          3.04          3.77         2.33 o                         
  11   5  -1         34.03         37.66         3.82 o                         
  12   5  -1         20.73         19.85         5.55 o                         
  13   5  -1         66.43         65.94         5.99 o                         
  14   5  -1         15.46         17.75         4.31 o                         
  15   5  -1         71.78         86.86        10.78 o                         
  16   5  -1          5.70         13.39         7.18 o                         
  17   5  -1         27.71         30.37         8.49 o                         
  18   5  -1          6.47         19.26         8.49 o                         
   1   6  -1         32.57         29.88         3.69 o                         
   2   6  -1        137.66        133.51         6.00 o                         
   3   6  -1         34.11         40.23         4.16 o                         
   4   6  -1        519.66        509.03        12.47 o                         
   5   6  -1        126.95        128.34         6.23 o                         
   6   6  -1         95.64        101.50         5.07 o                         
   7   6  -1        358.37        375.10         9.02 o                         
   8   6  -1         38.37         51.13         4.19 o                         
   9   6  -1         46.77         41.10         4.00 o                         
  10   6  -1        112.28        119.21         9.23 o                         
  11   6  -1          9.51         10.77         3.01 o                         
  12   6  -1         35.62         36.25         4.47 o                         
  13   6  -1         28.97         26.78         7.84 o                         
  14   6  -1         10.08          4.24         6.86 o                         
  15   6  -1         10.93         14.37         8.49 o                         
  16   6  -1         24.83         20.24         8.82 o                         
  17   6  -1          4.24         -5.55         7.51 o                         
   1   7  -1        119.24        109.88         6.46 o                         
   2   7  -1         43.27         45.88         4.96 o                         
   3   7  -1         23.68         23.39         4.04 o                         
   4   7  -1        170.55        174.49         7.96 o                         
   5   7  -1        123.17        144.54         7.39 o                         
   6   7  -1          4.21         11.34         4.24 o                         
   7   7  -1        108.27        113.33         7.27 o                         
   8   7  -1         10.05          9.84         3.53 o                         
   9   7  -1         26.46         29.39         8.98 o                         
  10   7  -1         40.08         44.74         5.54 o                         
  11   7  -1         10.72         11.75         5.88 o                         
  12   7  -1         10.03          9.47         6.20 o                         
   1   8  -1         35.67         37.15         5.19 o                         
   2   8  -1         47.99         37.88         5.19 o                         
   3   8  -1         37.03         38.72         5.25 o                         
   4   8  -1         71.50         89.05         7.15 o                         
   5   8  -1         24.58         23.95         4.90 o                         
   6   8  -1         20.10         26.90         4.83 o                         
   7   8  -1         97.77         83.10         7.04 o                         
   8   8  -1         25.84         14.04         6.53 o                         
   9   8  -1         28.62         17.31         6.86 o                         
  10   8  -1         29.37         41.14         8.82 o                         
   1   9  -1         24.96         23.51         7.84 o                         
   2   9  -1         19.53         11.10         7.18 o                         
   3   9  -1          0.63         -5.55         5.55 o                         
   2   0   0       3997.54       4024.10        87.18 o                         
   4   0   0       5174.90       5069.30        85.81 o                         
   6   0   0         43.48         66.77         9.80 o                         
   8   0   0       2647.61       2729.06        49.47 o                         
  10   0   0       1126.21       1167.75        22.40 o                         
  12   0   0        136.66        157.87         4.71 o                         
  14   0   0         65.67         79.12         4.18 o                         
  16   0   0        135.53        136.75         5.63 o                         
  18   0   0         83.05         87.44         9.63 o                         
  20   0   0         16.65         13.64         4.70 o                         
   0   1   0       2523.13       2358.44        28.78 o                         
   1   1   0        544.15        558.84         5.56 o                         
   2   1   0       5345.40       5285.03        42.59 o                         
   3   1   0       5177.56       4992.58        43.31 o                         
   4   1   0        125.83        113.27         2.74 o                         
   5   1   0         19.17         22.67         1.18 o                         
   6   1   0        235.86        244.96         4.03 o                         
   7   1   0       1293.76       1321.50        16.42 o                         
   8   1   0          0.63          0.62         0.85 o                         
   9   1   0       1021.35        998.38        11.99 o                         
  10   1   0          7.13          7.28         1.18 o                         
  11   1   0       2543.54       2631.65        29.39 o                         
  12   1   0         75.10         81.73         2.86 o                         
  13   1   0         31.24         33.73         2.17 o                         
  14   1   0        109.06        110.70         3.54 o                         
  15   1   0          2.12          0.46         1.59 o                         
  16   1   0         19.84         15.78         2.25 o                         
  17   1   0        102.67        104.34         4.23 o                         
  18   1   0         14.71         13.80         2.90 o                         
  19   1   0         52.31         53.07         4.21 o                         
  20   1   0         13.11          9.63         3.64 o                         
  21   1   0          4.17          3.34         7.02 o                         
  22   1   0          0.27         10.78         7.18 o                         
   0   2   0      32868.59      31735.32       354.64 o                         
   1   2   0       2145.30       2125.02        18.14 o                         
   2   2   0        779.04        723.20         6.40 o                         
   3   2   0      19645.94      19740.20       174.70 o                         
   4   2   0       5431.06       5601.11        54.18 o                         
   5   2   0        832.72        873.49        10.07 o                         
   6   2   0         24.20         23.18         1.33 o                         
   7   2   0        177.71        188.46         4.05 o                         
   8   2   0       1408.48       1394.25        17.72 o                         
   9   2   0        218.88        208.95         4.35 o                         
  10   2   0        132.66        122.56         3.64 o                         
  11   2   0          2.50          5.16         1.41 o                         
  12   2   0        214.90        222.16         4.88 o                         
  13   2   0        225.73        239.76         4.97 o                         
  14   2   0         10.95         13.71         2.48 o                         
  15   2   0        401.21        394.73         7.11 o                         
  16   2   0          2.38          3.10         2.20 o                         
  17   2   0          6.32          4.11         2.38 o                         
  18   2   0          0.78         -0.35         2.33 o                         
  19   2   0          0.06         -0.20         3.61 o                         
  20   2   0          3.20          4.74         5.06 o                         
  21   2   0          0.03         -2.11         4.27 o                         
  22   2   0          0.00          1.63         6.20 o                         
   0   3   0       1207.51       1133.08        19.70 o                         
   1   3   0       5581.73       5420.62        46.28 o                         
   2   3   0        114.87         88.63         4.60 o                         
   3   3   0       4479.46       4303.37        42.76 o                         
   4   3   0         41.50         46.64         1.96 o                         
   5   3   0       1029.79       1005.07        11.76 o                         
   6   3   0        117.43        142.09         3.03 o                         
   7   3   0       1109.33       1085.06        12.87 o                         
   8   3   0         90.28         89.80         2.74 o                         
   9   3   0        157.37        186.68         4.35 o                         
  10   3   0        506.49        535.10         8.72 o                         
  11   3   0        646.82        699.55        10.80 o                         
  12   3   0         64.28         62.74         4.01 o                         
  13   3   0        230.97        229.50         5.59 o                         
  14   3   0        454.98        461.98         7.89 o                         
  15   3   0         75.64         84.24         5.33 o                         
  16   3   0          3.35          2.58         3.39 o                         
  17   3   0          9.11          5.67         3.76 o                         
  18   3   0          2.26          0.54         2.86 o                         
  19   3   0          0.12         -2.71         3.68 o                         
  20   3   0          0.28         -1.12         3.92 o                         
  21   3   0          0.21          1.96         5.88 o                         
   0   4   0          3.30          6.69         1.32 o                         
   1   4   0        163.13        146.19         3.25 o                         
   2   4   0         21.50         24.06         1.46 o                         
   3   4   0        834.65        787.48         9.11 o                         
   4   4   0        315.10        301.64         4.51 o                         
   5   4   0          0.02         -0.45         0.90 o                         
   6   4   0          1.04         -0.04         1.03 o                         
   7   4   0         40.06         51.41         2.47 o                         
   8   4   0        489.93        492.90         7.38 o                         
   9   4   0         46.42         45.39         2.48 o                         
  10   4   0          1.53          3.31         1.78 o                         
  11   4   0        133.22        132.88         4.57 o                         
  12   4   0        623.55        609.53        14.42 o                         
  13   4   0         11.28          5.68         2.83 o                         
  14   4   0         28.80         29.86         3.69 o                         
  15   4   0          0.06         -1.21         3.44 o                         
  16   4   0          5.83          3.97         3.04 o                         
  17   4   0         33.87         27.17         4.09 o                         
  18   4   0          2.77         -0.09         7.02 o                         
  19   4   0          3.85          8.20         4.39 o                         
   0   5   0       1269.82       1299.00        33.31 o                         
   1   5   0        869.93        847.67        12.17 o                         
   2   5   0        794.44        773.24         9.34 o                         
   3   5   0        228.02        221.48         9.87 o                         
   4   5   0         20.46         24.62         3.02 o                         
   5   5   0          3.04          0.17         1.88 o                         
   6   5   0         55.91         53.96         2.71 o                         
   7   5   0          2.64          3.74         1.46 o                         
   8   5   0         17.22         20.67         2.04 o                         
   9   5   0         13.94         14.50         2.33 o                         
  10   5   0        788.82        784.57        12.38 o                         
  11   5   0         19.95         22.63         3.24 o                         
  12   5   0          1.17         -1.40         3.13 o                         
  13   5   0         46.31         44.62        12.57 o                         
  14   5   0         74.56         83.37         6.97 o                         
  15   5   0         18.70         20.11         4.70 o                         
  16   5   0          0.68          1.43         4.16 o                         
  17   5   0          0.10         14.37         7.84 o                         
  18   5   0          0.55          9.80         8.16 o                         
   1   6   0         12.66         12.36         1.91 o                         
   2   6   0        208.71        190.87         5.28 o                         
   3   6   0          9.88         16.59         1.94 o                         
   4   6   0         12.01         11.47         2.32 o                         
   5   6   0         65.85         67.28         3.29 o                         
   6   6   0          5.41          5.16         2.21 o                         
   7   6   0          4.54         -1.74         2.73 o                         
   8   6   0        302.63        333.05         8.90 o                         
   9   6   0        168.65        266.04         7.91 o                         
  10   6   0         30.89         42.42         4.13 o                         
  11   6   0          8.96          9.28         3.17 o                         
  12   6   0         31.81         62.06        13.22 o                         
  13   6   0         33.43         38.83         5.48 o                         
  14   6   0         26.63         34.64         5.65 o                         
  15   6   0          0.43          7.14         4.70 o                         
  16   6   0          9.77         13.71         8.49 o                         
  17   6   0          0.10          0.65         7.51 o                         
   1   7   0         51.19         43.27         4.73 o                         
   2   7   0          9.63          4.03         3.21 o                         
   3   7   0         47.14         52.22         5.19 o                         
   4   7   0        118.07        110.31         6.81 o                         
   5   7   0          0.34         -2.88         2.88 o                         
   6   7   0         13.88          5.01         3.21 o                         
   7   7   0         68.01         58.98         7.67 o                         
   8   7   0         22.91         16.85         4.16 o                         
   9   7   0         45.50         39.17         5.06 o                         
  10   7   0          7.77         18.29         5.88 o                         
  11   7   0          5.84         18.68         4.39 o                         
  12   7   0          0.02          2.18         4.00 o                         
  13   7   0         14.26         11.10         6.20 o                         
   0   8   0          1.47         17.96         5.88 o                         
   1   8   0          0.47         -0.39         3.44 o                         
   2   8   0          3.72          0.52         4.41 o                         
   3   8   0          5.57         10.92         7.84 o                         
   4   8   0          3.02          1.80         3.76 o                         
   5   8   0         47.60         46.81         6.04 o                         
   6   8   0         32.29         37.10         9.31 o                         
   7   8   0          3.74          8.65         5.06 o                         
   8   8   0         21.43         35.33         5.42 o                         
   9   8   0          0.38          0.16         3.93 o                         
  10   8   0          2.14         -0.56         4.04 o                         
  11   8   0         20.20         18.14         5.06 o                         
   0   9   0         34.96         35.92         7.84 o                         
   1   9   0         12.55         16.87         4.96 o                         
   2   9   0         15.18         15.59         5.39 o                         
   3   9   0         47.78         74.50         7.48 o                         
   4   9   0          6.60         -2.25         4.27 o                         
   5   9   0         21.07         27.26         5.72 o                         
   2   0   1       2155.61       2125.42        36.56 o                         
   4   0   1       3536.37       3629.92        48.45 o                         
   6   0   1       2862.27       2828.67        38.81 o                         
   8   0   1        693.45        664.61        13.48 o                         
  10   0   1        636.22        683.09        19.78 o                         
  12   0   1        131.82        113.33         4.12 o                         
  14   0   1         41.07         45.23         3.41 o                         
  16   0   1         87.40         89.46         4.96 o                         
  18   0   1         47.06         55.85         6.46 o                         
  20   0   1         37.77         30.70         5.31 o                         
  22   0   1         10.68          2.94         6.20 o                         
   1   1   1       1555.81       1545.13        12.69 o                         
   2   1   1        294.26        305.95         2.85 o                         
   3   1   1      11660.89      11956.82        90.28 o                         
   4   1   1        336.32        332.50         3.16 o                         
   5   1   1       2443.31       2497.88        20.66 o                         
   6   1   1        240.20        242.97         3.32 o                         
   7   1   1       2944.83       2908.02        28.31 o                         
   8   1   1        512.39        536.94         7.95 o                         
   9   1   1        119.37        115.02         2.71 o                         
  10   1   1        131.86        121.93         2.99 o                         
  11   1   1        246.43        252.70         4.67 o                         
  12   1   1        142.08        138.46         3.49 o                         
  13   1   1         79.02         68.78         2.98 o                         
  14   1   1         44.30         46.38         2.70 o                         
  15   1   1         40.08         44.45         2.79 o                         
  16   1   1         23.94         23.19         2.47 o                         
  17   1   1         33.05         37.41         2.75 o                         
  18   1   1         18.74         21.07         2.51 o                         
  19   1   1         26.51         29.54         3.12 o                         
  20   1   1          0.16          1.71         2.69 o                         
  21   1   1         22.27         17.41         3.72 o                         
  22   1   1          4.10          5.87         4.50 o                         
   1   2   1       1259.22       1260.93        11.71 o                         
   2   2   1       1898.91       1924.02        16.11 o                         
   3   2   1       5323.05       5317.09        43.28 o                         
   4   2   1       3094.81       3059.54        25.28 o                         
   5   2   1        225.46        233.82         2.84 o                         
   6   2   1        347.67        325.62         4.33 o                         
   7   2   1        519.05        502.27         6.79 o                         
   8   2   1        310.26        331.82         5.11 o                         
   9   2   1         25.25         22.87         2.29 o                         
  10   2   1        193.86        210.60         4.01 o                         
  11   2   1         43.42         46.84         2.32 o                         
  12   2   1        468.57        460.70         7.26 o                         
  13   2   1        170.72        177.59         4.32 o                         
  14   2   1         78.51         78.91         3.40 o                         
  15   2   1         53.81         50.99         3.08 o                         
  16   2   1          0.51         -1.77         1.77 o                         
  17   2   1          1.65          2.27         1.96 o                         
  18   2   1         10.95          9.09         2.69 o                         
  19   2   1          5.29          6.43         2.73 o                         
  20   2   1         19.92         21.21         4.24 o                         
  21   2   1          1.12          3.28         4.27 o                         
  22   2   1          4.80          9.20         4.83 o                         
   1   3   1        916.83        888.26         8.20 o                         
   2   3   1        265.11        291.15         3.20 o                         
   3   3   1        390.59        378.52         4.26 o                         
   4   3   1        255.72        251.08         3.45 o                         
   5   3   1        944.53       1001.12        11.88 o                         
   6   3   1        110.79        125.08         2.88 o                         
   7   3   1       1722.76       1749.26        19.59 o                         
   8   3   1        203.29        199.34         3.90 o                         
   9   3   1         36.68         38.57         2.06 o                         
  10   3   1         67.55         71.40         2.72 o                         
  11   3   1         86.69         87.91         3.11 o                         
  12   3   1         28.87         32.04         2.33 o                         
  13   3   1         25.93         24.02         2.35 o                         
  14   3   1         88.08         87.84         4.64 o                         
  15   3   1         56.26         62.30         3.43 o                         
  16   3   1         31.89         31.60         3.82 o                         
  17   3   1          3.06         -0.12         2.27 o                         
  18   3   1         14.28         13.89         3.91 o                         
  19   3   1          3.66          5.99         3.20 o                         
  20   3   1          0.24          9.92         4.46 o                         
  21   3   1         11.19         10.12         6.20 o                         
   1   4   1         75.90         72.48         2.14 o                         
   2   4   1        245.61        232.63         3.82 o                         
   3   4   1       1658.48       1574.42        16.66 o                         
   4   4   1       1990.36       1926.65        20.17 o                         
   5   4   1        267.26        276.85         4.85 o                         
   6   4   1        415.97        403.84         6.23 o                         
   7   4   1        336.41        330.19         5.55 o                         
   8   4   1        113.25        106.91         3.26 o                         
   9   4   1         30.88         31.52         1.90 o                         
  10   4   1        285.08        280.00         5.44 o                         
  11   4   1        111.27        119.30         3.86 o                         
  12   4   1        134.70        146.99         4.51 o                         
  13   4   1         93.15         82.49         4.32 o                         
  14   4   1          7.39          2.59         2.21 o                         
  15   4   1         37.06         46.42         4.53 o                         
  16   4   1          3.98          3.99         2.52 o                         
  17   4   1         30.11         22.84         3.54 o                         
  18   4   1         15.34         11.09        11.59 o                         
  19   4   1          2.31          5.35         8.00 o                         
   1   5   1       1582.85       1537.53        16.55 o                         
   2   5   1          5.47          9.06         1.68 o                         
   3   5   1        236.98        234.98         6.18 o                         
   4   5   1        424.09        414.54         6.08 o                         
   5   5   1        108.14        100.21         6.23 o                         
   6   5   1         47.77         53.75         3.15 o                         
   7   5   1        417.93        411.37         6.86 o                         
   8   5   1          8.70          5.90         1.69 o                         
   9   5   1          9.57         12.04         2.01 o                         
  10   5   1          2.75          3.41         2.46 o                         
  11   5   1         33.49         33.14         3.21 o                         
  12   5   1         20.41         23.07         3.11 o                         
  13   5   1         65.42         73.61         6.42 o                         
  14   5   1         15.97         11.62         3.43 o                         
  15   5   1         70.54         82.49         7.18 o                         
  16   5   1          5.71         11.27         4.59 o                         
  17   5   1         27.12         39.06         6.69 o                         
  18   5   1          6.30          7.79         4.70 o                         
   1   6   1         30.99         33.64         2.28 o                         
   2   6   1        138.92        127.58         3.81 o                         
   3   6   1         34.68         31.38         2.43 o                         
   4   6   1        513.35        498.43         8.08 o                         
   5   6   1        128.60        122.96         3.99 o                         
   6   6   1         93.44         92.72         3.84 o                         
   7   6   1        357.97        353.24         6.91 o                         
   8   6   1         39.07         43.40         3.01 o                         
   9   6   1         44.86         46.35         3.59 o                         
  10   6   1        111.22        125.31         5.22 o                         
  11   6   1          9.80         13.11         3.31 o                         
  12   6   1         34.44         34.78        12.57 o                         
  13   6   1         29.15         25.39         5.10 o                         
  14   6   1          9.70          6.42         5.71 o                         
  15   6   1         11.17         15.38         5.25 o                         
  16   6   1         24.78         12.96         5.88 o                         
  17   6   1          4.15          4.78         7.67 o                         
   1   7   1        118.11        100.23         6.58 o                         
   2   7   1         43.37         38.86         4.85 o                         
   3   7   1         22.74         21.56         4.16 o                         
   4   7   1        171.64        173.90         7.85 o                         
   5   7   1        124.25        129.93         7.27 o                         
   6   7   1          4.02          8.23         3.92 o                         
   7   7   1        105.11        113.41         9.26 o                         
   8   7   1         10.02          7.09         2.97 o                         
   9   7   1         25.39         38.06         4.96 o                         
  10   7   1         39.40         44.50         4.74 o                         
  11   7   1         10.61          9.82         3.73 o                         
  12   7   1          9.80         12.46         3.87 o                         
  13   7   1         18.42         12.73         5.07 o                         
  14   7   1         10.21         15.11        13.88 o                         
   1   8   1         34.88         41.72         6.86 o                         
   2   8   1         47.88         43.18         9.47 o                         
   3   8   1         37.20         35.14         5.19 o                         
   4   8   1         71.32         92.93         7.27 o                         
   5   8   1         25.11         27.93         4.96 o                         
   6   8   1         20.41         31.34         4.96 o                         
   7   8   1         97.45         80.47         7.04 o                         
   8   8   1         26.06         24.98         4.73 o                         
   9   8   1         27.72         22.97         5.06 o                         
  10   8   1         29.29         34.93         5.88 o                         
  11   8   1          0.61         -4.27         4.27 o                         
   1   9   1         24.98         20.09         8.16 o                         
   2   9   1         19.50          5.13        10.78 o                         
   3   9   1          0.58         -4.23         4.23 o                         
   4   9   1         37.44         35.45        14.04 o                         
   0   0   2      15543.48      15496.23       403.91 o                         
   2   0   2       6262.01       6478.51       336.32 o                         
   4   0   2        766.80        771.49        21.49 o                         
   6   0   2       1348.59       1279.42        15.70 o                         
   8   0   2        545.11        488.05         7.10 o                         
  10   0   2        594.98        596.53        10.33 o                         
  12   0   2         13.36         11.15         1.99 o                         
  14   0   2        474.01        485.25         9.97 o                         
  16   0   2        202.11        194.45         7.74 o                         
  18   0   2        147.38        172.66         9.02 o                         
  20   0   2         18.69         22.52         4.09 o                         
  22   0   2         32.81         31.67         8.16 o                         
   0   1   2        852.87        778.96        16.67 o                         
   1   1   2       1567.42       1480.08        28.13 o                         
   2   1   2       4436.25       4521.80        44.31 o                         
   3   1   2        485.88        508.02         5.94 o                         
   4   1   2       1785.83       1823.19        16.45 o                         
   5   1   2       2148.91       2170.71        18.29 o                         
   6   1   2        590.82        602.90         6.12 o                         
   7   1   2       1839.22       1918.36        17.79 o                         
   8   1   2        869.00        892.93         9.82 o                         
   9   1   2        183.63        190.92         3.61 o                         
  10   1   2        298.77        304.76         5.06 o                         
  11   1   2        459.97        437.81         6.92 o                         
  12   1   2         22.14         23.34         1.85 o                         
  13   1   2        127.75        126.23         3.65 o                         
  14   1   2         10.06         11.42         1.87 o                         
  15   1   2         45.28         48.13         2.98 o                         
  16   1   2         55.08         47.29         2.83 o                         
  17   1   2        236.24        250.02         5.63 o                         
  18   1   2         79.59         76.87         3.80 o                         
  19   1   2         40.22         46.73         3.23 o                         
  20   1   2          9.91          8.74         2.35 o                         
  21   1   2         10.40          7.89         2.79 o                         
  22   1   2          2.28         -0.25         3.68 o                         
   0   2   2        400.75        395.32         5.66 o                         
   1   2   2         43.24         43.52         1.03 o                         
   2   2   2        107.85        106.25         1.72 o                         
   3   2   2       1269.99       1285.08        11.28 o                         
   4   2   2       2103.57       2130.54        18.06 o                         
   5   2   2       1696.41       1744.43        16.18 o                         
   6   2   2        799.97        811.40         8.21 o                         
   7   2   2        461.18        482.26         5.99 o                         
   8   2   2        184.33        175.04         3.56 o                         
   9   2   2        125.38        131.04         3.76 o                         
  10   2   2        152.06        149.73         3.87 o                         
  11   2   2        248.13        240.35         4.69 o                         
  12   2   2        156.00        152.64         3.93 o                         
  13   2   2         11.28         10.62         1.76 o                         
  14   2   2         97.89         96.33         3.70 o                         
  15   2   2        170.56        164.18         4.72 o                         
  16   2   2         88.28         85.95         6.13 o                         
  17   2   2         69.83         64.26         4.17 o                         
  18   2   2          2.86          1.28         2.21 o                         
  19   2   2         30.15         36.71         3.45 o                         
  20   2   2         18.25         17.97         2.95 o                         
  21   2   2          3.99          8.91         3.63 o                         
   0   3   2        594.47        575.31         8.11 o                         
   1   3   2        580.27        576.73         5.78 o                         
   2   3   2        447.20        447.08         4.80 o                         
   3   3   2       1093.20       1105.77        10.04 o                         
   4   3   2       1243.38       1257.25        11.44 o                         
   5   3   2       2176.59       2165.03        21.77 o                         
   6   3   2        880.88        953.85        11.57 o                         
   7   3   2        480.03        477.86         6.86 o                         
   8   3   2        451.80        442.65         6.02 o                         
   9   3   2        367.59        354.15         5.80 o                         
  10   3   2        122.63        129.94         5.29 o                         
  11   3   2        378.55        379.93         6.44 o                         
  12   3   2         56.04         61.76         3.03 o                         
  13   3   2        573.39        566.92         8.92 o                         
  14   3   2        106.37        105.23         4.11 o                         
  15   3   2         92.56         96.55         9.90 o                         
  16   3   2         19.72         17.21         2.85 o                         
  17   3   2         54.82         50.80         5.56 o                         
  18   3   2         24.41         16.31         3.17 o                         
  19   3   2         14.70         13.45         5.23 o                         
  20   3   2          7.72          3.10         3.33 o                         
  21   3   2          9.63         10.78         6.20 o                         
   0   4   2        279.84        249.73        10.84 o                         
   1   4   2        110.21         99.19         2.55 o                         
   2   4   2        639.80        604.49         7.55 o                         
   3   4   2        383.03        394.49         5.58 o                         
   4   4   2        206.30        209.44         3.46 o                         
   5   4   2        270.19        276.95         5.02 o                         
   6   4   2        122.46        120.07         2.86 o                         
   7   4   2        151.80        156.05         3.71 o                         
   8   4   2        134.29        125.59         3.50 o                         
   9   4   2          4.27          6.15         1.41 o                         
  10   4   2        337.54        339.17         7.01 o                         
  11   4   2         43.55         37.83         2.57 o                         
  12   4   2        100.19         96.05         4.31 o                         
  13   4   2        201.28        176.83         5.76 o                         
  14   4   2         95.41         98.47         8.91 o                         
  15   4   2          9.05          5.27         2.56 o                         
  16   4   2         35.26         40.00         6.83 o                         
  17   4   2          8.48          3.10         3.39 o                         
  18   4   2          4.25          5.89         3.66 o                         
  19   4   2         40.73         35.47         5.76 o                         
  20   4   2         10.24          6.86         6.53 o                         
   0   5   2        635.55        616.24        11.31 o                         
   1   5   2        212.89        215.99         5.38 o                         
   2   5   2         32.05         32.69         1.99 o                         
   3   5   2        412.59        413.38         6.06 o                         
   4   5   2         23.30         24.90         1.85 o                         
   5   5   2        104.06         99.97         3.03 o                         
   6   5   2         84.85         81.14         4.29 o                         
   7   5   2         19.62         20.41         2.03 o                         
   8   5   2        275.57        283.33         5.65 o                         
   9   5   2         57.02         68.43         3.44 o                         
  10   5   2        176.74        175.87         5.47 o                         
  11   5   2          6.14          7.46         2.39 o                         
  12   5   2         32.11         35.21         4.19 o                         
  13   5   2         72.80         80.65         4.59 o                         
  14   5   2         42.45         41.10         5.27 o                         
  15   5   2          9.60         16.89         3.72 o                         
  16   5   2         14.15         18.64         3.93 o                         
  17   5   2          7.38          9.20         5.22 o                         
  18   5   2          4.61          1.31         5.22 o                         
   0   6   2        543.89        564.94        13.10 o                         
   1   6   2         97.85        102.86         3.32 o                         
   2   6   2        340.45        320.76         5.64 o                         
   3   6   2         22.67         28.07         2.24 o                         
   4   6   2        145.17        130.94         3.80 o                         
   5   6   2          9.93         10.99         1.90 o                         
   6   6   2        193.90        187.43         4.91 o                         
   7   6   2         59.31         70.70         3.66 o                         
   8   6   2        390.90        414.17         7.63 o                         
   9   6   2         40.12         45.41         3.24 o                         
  10   6   2        184.06        185.26         5.37 o                         
  11   6   2         20.70         18.83         3.62 o                         
  12   6   2          6.99          8.98         3.25 o                         
  13   6   2         19.31         12.42         5.23 o                         
  14   6   2         56.16         65.33         7.05 o                         
  15   6   2          7.82          7.97         8.82 o                         
  16   6   2         40.25         32.51         6.43 o                         
   0   7   2         73.22         71.16         6.20 o                         
   1   7   2         26.24         22.12         2.85 o                         
   2   7   2         20.39         16.73         2.47 o                         
   3   7   2        237.74        229.14         6.75 o                         
   4   7   2        116.01        107.51         6.82 o                         
   5   7   2         33.74         35.37         3.02 o                         
   6   7   2          4.39          1.43         2.29 o                         
   7   7   2          7.12          3.19         2.49 o                         
   8   7   2         26.76         26.65         3.35 o                         
   9   7   2          4.65          5.83         3.23 o                         
  10   7   2         32.55         34.76         7.28 o                         
  11   7   2         32.84         34.68         4.51 o                         
  12   7   2         14.51         18.39         7.18 o                         
  13   7   2         10.42         11.69        10.45 o                         
  14   7   2          0.81         -3.09         4.83 o                         
   0   8   2          6.29          3.59         5.22 o                         
   1   8   2          8.30          5.39         3.93 o                         
   2   8   2          1.87         -0.53         6.20 o                         
   3   8   2         44.54         53.70         6.12 o                         
   4   8   2          5.82          4.27         4.41 o                         
   5   8   2         74.78         73.62         6.58 o                         
   6   8   2         38.69         35.71         7.35 o                         
   7   8   2         78.27         89.94         7.27 o                         
   8   8   2         79.28         90.10         7.39 o                         
   9   8   2         42.34         36.97         5.65 o                         
  10   8   2         19.80         20.80         5.30 o                         
   0   9   2        171.51        180.57        14.37 o                         
   1   9   2          7.10         12.80         8.49 o                         
   2   9   2         12.73          9.63         5.08 o                         
   3   9   2         52.32         49.85         6.58 o                         
   2   0   3         60.52         56.83         3.00 o                         
   4   0   3        951.40        914.92        27.75 o                         
   6   0   3        702.36        716.69        11.18 o                         
   8   0   3        502.66        509.44         7.48 o                         
  10   0   3        135.15        133.37         3.45 o                         
  12   0   3        187.60        205.89         5.66 o                         
  14   0   3        302.50        300.82        10.33 o                         
  16   0   3        300.75        273.94         8.00 o                         
  18   0   3        148.41        166.13         7.68 o                         
  20   0   3         84.54         89.35         8.51 o                         
   1   1   3       4823.05       4837.21        81.44 o                         
   2   1   3       1424.18       1510.26        21.41 o                         
   3   1   3       1501.45       1571.18        17.98 o                         
   4   1   3         98.77         98.12         1.93 o                         
   5   1   3        421.12        426.07         5.07 o                         
   6   1   3        109.21        119.45         1.90 o                         
   7   1   3       1316.65       1276.40        11.37 o                         
   8   1   3         69.42         75.59         2.87 o                         
   9   1   3        513.43        517.61         6.57 o                         
  10   1   3         23.28         22.22         1.54 o                         
  11   1   3        326.78        331.41         5.09 o                         
  12   1   3         75.49         76.99         3.03 o                         
  13   1   3         44.57         48.79         2.51 o                         
  14   1   3         85.65         85.16         3.28 o                         
  15   1   3        330.83        335.19         6.03 o                         
  16   1   3         36.45         39.02         2.79 o                         
  17   1   3         79.82         82.52         5.16 o                         
  18   1   3         22.21         26.14         2.80 o                         
  19   1   3        106.34         99.20         5.06 o                         
  20   1   3          1.46         -1.09         2.19 o                         
  21   1   3          2.14          5.01         2.42 o                         
   1   2   3        682.07        681.03         7.63 o                         
   2   2   3        238.93        239.59         3.43 o                         
   3   2   3         10.55          9.36         1.52 o                         
   4   2   3       1711.94       1627.88        14.50 o                         
   5   2   3       1149.66       1188.06        10.95 o                         
   6   2   3        296.61        284.10         3.73 o                         
   7   2   3        208.60        207.64         3.44 o                         
   8   2   3         12.60         12.24         1.21 o                         
   9   2   3        121.47        117.81         2.75 o                         
  10   2   3        224.33        219.35         3.97 o                         
  11   2   3         56.77         53.57         2.64 o                         
  12   2   3        451.24        419.16         7.01 o                         
  13   2   3         52.44         51.14         2.93 o                         
  14   2   3        325.79        322.93         6.40 o                         
  15   2   3          0.08         -1.07         1.85 o                         
  16   2   3        142.82        149.06         5.54 o                         
  17   2   3         85.36         88.21         4.79 o                         
  18   2   3         60.66         59.79         5.52 o                         
  19   2   3         10.12         11.17         2.53 o                         
  20   2   3          9.02          8.73         2.51 o                         
  21   2   3          7.34          5.23         3.06 o                         
   1   3   3        122.35        117.96         2.67 o                         
   2   3   3        615.46        589.23         7.12 o                         
   3   3   3        216.43        233.22         3.67 o                         
   4   3   3        134.24        134.38         2.74 o                         
   5   3   3         33.09         37.82         1.61 o                         
   6   3   3        568.69        580.41         7.07 o                         
   7   3   3       1857.90       1783.49        17.09 o                         
   8   3   3        257.92        271.27         4.11 o                         
   9   3   3        319.82        388.82         7.57 o                         
  10   3   3         21.49         21.66         1.92 o                         
  11   3   3          5.69          3.92         1.56 o                         
  12   3   3         34.13         33.59         2.60 o                         
  13   3   3          0.25         -2.14         2.59 o                         
  14   3   3         25.16         25.64         2.88 o                         
  15   3   3        160.55        170.00         5.80 o                         
  16   3   3        125.35        120.53         5.37 o                         
  17   3   3         26.92         26.05         3.19 o                         
  18   3   3         10.98          7.84         2.67 o                         
  19   3   3          2.69         -0.55         2.68 o                         
  20   3   3          2.80          6.62         4.14 o                         
   1   4   3        240.91        239.58         3.67 o                         
   2   4   3         71.92         63.29         2.30 o                         
   3   4   3        190.34        195.74         3.08 o                         
   4   4   3        738.19        701.16         7.33 o                         
   5   4   3         46.14         47.24         1.83 o                         
   6   4   3        363.48        349.27         4.94 o                         
   7   4   3         91.68         86.74         2.94 o                         
   8   4   3        141.23        140.26         4.22 o                         
   9   4   3         20.92         18.98         2.59 o                         
  10   4   3        131.46        121.97         4.95 o                         
  11   4   3         89.94         91.56         4.26 o                         
  12   4   3        150.77        134.03         4.97 o                         
  13   4   3         48.00         51.07         3.77 o                         
  14   4   3         25.68         23.38         3.40 o                         
  15   4   3         28.27         30.52         3.58 o                         
  16   4   3          9.57          7.85         2.92 o                         
  17   4   3         41.78         47.46         5.31 o                         
  18   4   3         39.73         35.95         4.68 o                         
  19   4   3         17.85         12.16         4.90 o                         
   1   5   3         66.91         66.55         2.52 o                         
   2   5   3         15.50         17.30         1.63 o                         
   3   5   3         86.31         88.13         3.79 o                         
   4   5   3         72.79         70.19         2.66 o                         
   5   5   3          5.54          5.81         1.39 o                         
   6   5   3         68.60         69.56         2.88 o                         
   7   5   3        178.82        172.79         4.36 o                         
   8   5   3         27.84         22.24         2.32 o                         
   9   5   3         57.18         65.89         3.91 o                         
  10   5   3         46.41         46.44         3.46 o                         
  11   5   3         31.32         33.64         3.68 o                         
  12   5   3         57.11         60.22         4.03 o                         
  13   5   3         24.26         26.31         3.33 o                         
  14   5   3          1.09          2.72         3.08 o                         
  15   5   3         92.90         94.65         5.27 o                         
  16   5   3         19.35         19.87         5.61 o                         
  17   5   3         26.14         30.05         6.39 o                         
  18   5   3          1.08          8.16         6.37 o                         
   1   6   3         24.87         25.23         2.16 o                         
   2   6   3         12.82          8.08         1.68 o                         
   3   6   3         27.75         27.86         2.27 o                         
   4   6   3         65.24         61.83         3.09 o                         
   5   6   3          0.37          0.51         1.58 o                         
   6   6   3        244.56        255.72         6.69 o                         
   7   6   3         23.43         21.40         2.44 o                         
   8   6   3          5.32          6.52         2.09 o                         
   9   6   3         36.38         66.57         3.69 o                         
  10   6   3         49.98         45.34         3.80 o                         
  11   6   3        104.84        103.06        10.60 o                         
  12   6   3         24.60         34.43         3.61 o                         
  13   6   3          0.35          1.11         2.73 o                         
  14   6   3          3.28          7.98         4.66 o                         
  15   6   3          2.77          8.93         3.93 o                         
  16   6   3         15.74          8.16         6.86 o                         
   1   7   3         36.83         36.76         2.84 o                         
   2   7   3         12.88         13.65         2.87 o                         
   3   7   3          5.78          8.20         2.25 o                         
   4   7   3          5.50          4.72         2.15 o                         
   5   7   3         33.95         39.41         4.04 o                         
   6   7   3          5.44          4.06         2.12 o                         
   7   7   3         17.21         14.21         2.59 o                         
   8   7   3          8.26          7.53         2.38 o                         
   9   7   3         53.55         52.14         4.33 o                         
  10   7   3         26.15         26.63         3.91 o                         
  11   7   3          9.53         11.55         3.84 o                         
  12   7   3         47.39         65.19         7.37 o                         
  13   7   3          2.56          9.75         6.20 o                         
   1   8   3          2.96          4.02         3.80 o                         
   2   8   3          5.20          4.16         4.57 o                         
   3   8   3         38.74         43.23         5.53 o                         
   4   8   3          3.70          4.57         5.55 o                         
   5   8   3          0.27          0.44         5.55 o                         
   6   8   3         39.14         39.00         5.31 o                         
   7   8   3          3.02          7.81         4.27 o                         
   8   8   3         22.39         15.34         4.70 o                         
   9   8   3         32.84         44.05         7.67 o                         
   0   0   4       2340.59       2425.10        68.90 o                         
   2   0   4       2457.43       2442.52        77.06 o                         
   4   0   4        480.61        510.54        12.70 o                         
   6   0   4        336.73        312.00         7.67 o                         
   8   0   4       2930.33       2853.40        57.16 o                         
  10   0   4        238.77        247.54         6.17 o                         
  12   0   4          7.45          4.80         1.86 o                         
  14   0   4         14.79         13.18         3.88 o                         
  16   0   4        239.01        233.35         7.44 o                         
  18   0   4        198.77        200.37         8.26 o                         
  20   0   4         46.19         43.62         4.78 o                         
   0   1   4        326.89        343.33         9.20 o                         
   1   1   4        546.37        594.52        12.16 o                         
   2   1   4        147.02        166.53         4.09 o                         
   3   1   4        780.69        846.45        18.76 o                         
   4   1   4         65.56         74.96         2.83 o                         
   5   1   4       1757.70       1722.74        23.69 o                         
   6   1   4        341.53        358.94         5.30 o                         
   7   1   4        941.81        988.31        13.72 o                         
   8   1   4        338.50        342.14         4.08 o                         
   9   1   4        144.11        148.73         2.55 o                         
  10   1   4        106.24        109.93         2.55 o                         
  11   1   4        631.60        628.04         8.84 o                         
  12   1   4        106.48        113.74         3.23 o                         
  13   1   4        302.62        310.73         5.42 o                         
  14   1   4         21.88         23.20         2.12 o                         
  15   1   4         96.17         92.35         3.61 o                         
  16   1   4         62.88         61.22         3.29 o                         
  17   1   4          8.81          6.91         2.17 o                         
  18   1   4         16.17         14.32         2.45 o                         
  19   1   4         50.50         46.78         3.38 o                         
  20   1   4          6.82          7.77         2.68 o                         
  21   1   4         10.96          7.43         2.80 o                         
   0   2   4        744.83        730.51        12.27 o                         
   1   2   4          8.48         10.04         1.22 o                         
   2   2   4       1172.87       1197.38        16.96 o                         
   3   2   4         27.05         32.67         1.48 o                         
   4   2   4        472.87        491.81         5.75 o                         
   5   2   4        265.30        277.02         4.26 o                         
   6   2   4       1032.23       1039.50        11.92 o                         
   7   2   4        375.25        386.25         5.93 o                         
   8   2   4        600.09        584.79         6.60 o                         
   9   2   4        102.07         95.81         2.40 o                         
  10   2   4        206.44        203.88         4.35 o                         
  11   2   4        153.77        151.97         4.75 o                         
  12   2   4         11.98         13.40         1.98 o                         
  13   2   4         45.04         39.11         2.79 o                         
  14   2   4         28.32         23.90         2.59 o                         
  15   2   4        185.20        173.58         5.23 o                         
  16   2   4         55.24         56.56         3.93 o                         
  17   2   4         96.84         98.90         4.14 o                         
  18   2   4         33.29         35.51         2.99 o                         
  19   2   4         12.51         15.87         2.61 o                         
  20   2   4          5.96          4.18         2.55 o                         
   0   3   4         87.48         94.07         4.46 o                         
   1   3   4         85.35         84.07         3.03 o                         
   2   3   4        273.93        264.54         5.46 o                         
   3   3   4        248.22        236.58         5.16 o                         
   4   3   4        336.63        356.82         5.11 o                         
   5   3   4        936.84        921.76        10.53 o                         
   6   3   4        278.23        294.60         4.30 o                         
   7   3   4        246.49        237.98         4.41 o                         
   8   3   4        253.23        245.50         4.72 o                         
   9   3   4        323.18        331.49         5.85 o                         
  10   3   4        222.89        215.40         4.76 o                         
  11   3   4        263.23        258.24         5.95 o                         
  12   3   4         25.80         22.14         2.36 o                         
  13   3   4        180.50        175.02         5.36 o                         
  14   3   4         47.66         58.63         3.86 o                         
  15   3   4        207.45        212.07         6.38 o                         
  16   3   4         46.30         49.86         3.62 o                         
  17   3   4          0.07         -2.41         2.41 o                         
  18   3   4         39.49         36.17         3.84 o                         
  19   3   4         46.81         41.21         5.45 o                         
  20   3   4         15.33         10.42         3.25 o                         
   0   4   4        512.54        496.33        12.55 o                         
   1   4   4        267.40        241.74         5.68 o                         
   2   4   4        266.53        268.02         5.06 o                         
   3   4   4        514.63        532.37         7.09 o                         
   4   4   4         45.39         47.19         2.69 o                         
   5   4   4        138.33        126.77         3.51 o                         
   6   4   4        183.06        186.61         5.12 o                         
   7   4   4         22.36         25.75         2.69 o                         
   8   4   4        124.13        125.96         6.10 o                         
   9   4   4         42.05         33.27         2.83 o                         
  10   4   4        249.07        251.31         6.10 o                         
  11   4   4         39.51         36.00         3.16 o                         
  12   4   4         17.46         19.03         2.62 o                         
  13   4   4         55.87         62.22         4.29 o                         
  14   4   4        103.49         99.41         8.77 o                         
  15   4   4         27.95         28.94         3.53 o                         
  16   4   4         38.08         46.02         5.13 o                         
  17   4   4          7.26          4.49         2.82 o                         
  18   4   4          2.57         -0.63         3.14 o                         
  19   4   4         16.07         18.17         4.93 o                         
   0   5   4         90.34         84.75         6.04 o                         
   1   5   4         93.82         90.34         3.96 o                         
   2   5   4        134.54        132.23         4.60 o                         
   3   5   4        499.71        513.51        10.37 o                         
   4   5   4         74.19         78.77         3.45 o                         
   5   5   4        144.38        150.17         3.67 o                         
   6   5   4          1.83          0.65         1.29 o                         
   7   5   4          7.39          8.30         2.33 o                         
   8   5   4        134.64        127.87         4.64 o                         
   9   5   4        133.91        147.87         5.09 o                         
  10   5   4        193.84        184.74         5.75 o                         
  11   5   4         13.20         17.42         3.25 o                         
  12   5   4          2.16          2.90         2.39 o                         
  13   5   4          8.62         10.11         2.83 o                         
  14   5   4          0.22          0.80         2.60 o                         
  15   5   4          0.72          4.57         2.88 o                         
  16   5   4         15.14         13.61         3.33 o                         
  17   5   4         54.04         53.41         5.07 o                         
   0   6   4        202.46        204.02         6.57 o                         
   1   6   4         55.93         55.19         2.93 o                         
   2   6   4         98.41         96.10         3.61 o                         
   3   6   4         26.94         27.09         2.26 o                         
   4   6   4         73.53         73.18         3.30 o                         
   5   6   4         64.51         70.40         3.50 o                         
   6   6   4         60.45         63.90         3.19 o                         
   7   6   4         82.22         85.73         4.39 o                         
   8   6   4        128.25        134.51         4.64 o                         
   9   6   4          3.60         -0.21         2.21 o                         
  10   6   4         35.13         31.53         3.49 o                         
  11   6   4          2.16          0.14         2.87 o                         
  12   6   4         33.88         35.11         3.67 o                         
  13   6   4         46.55         51.25         4.34 o                         
  14   6   4         82.17         85.60         6.55 o                         
  15   6   4         20.59         23.29         4.96 o                         
   0   7   4         35.80         32.74         3.97 o                         
   1   7   4         19.75         18.88         2.46 o                         
   2   7   4         24.64         23.70         2.50 o                         
   3   7   4        199.01        194.73         5.11 o                         
   4   7   4         19.66         18.50         2.33 o                         
   5   7   4          7.83          6.64         2.10 o                         
   6   7   4         54.63         61.14         3.82 o                         
   7   7   4         12.84         13.42         2.58 o                         
   8   7   4         32.80         36.46         4.13 o                         
   9   7   4          8.12          6.32         2.55 o                         
  10   7   4          3.20          1.71         2.93 o                         
  11   7   4         19.03         18.30         3.47 o                         
  12   7   4         24.77         25.48         4.84 o                         
   0   8   4         34.80         30.61         4.96 o                         
   1   8   4          2.98         -2.26         2.56 o                         
   2   8   4          6.31         -0.11         2.81 o                         
   3   8   4         13.19          8.85         3.07 o                         
   4   8   4          2.76         -1.14         2.60 o                         
   5   8   4         38.13         35.61         3.86 o                         
   6   8   4         36.25         35.80         4.44 o                         
   7   8   4         26.96         29.62         6.64 o                         
   8   8   4         49.48         53.92         5.06 o                         
   2   0   5       2610.25       2732.04        55.41 o                         
   4   0   5        960.86       1036.14        26.12 o                         
   6   0   5       1375.16       1189.53        37.88 o                         
   8   0   5          9.16          9.29         1.96 o                         
  10   0   5        598.58        583.18        13.72 o                         
  12   0   5        376.68        375.86        10.97 o                         
  14   0   5         43.33         40.14         3.67 o                         
  16   0   5        109.85        107.19         5.56 o                         
  18   0   5         14.96         18.41         3.55 o                         
  20   0   5         70.09         74.64         5.84 o                         
   1   1   5       1360.41       1330.63        20.44 o                         
   2   1   5         88.79         86.94         3.45 o                         
   3   1   5       1317.77       1464.38        22.28 o                         
   4   1   5        190.54        195.00         6.01 o                         
   5   1   5        864.43        855.68        15.55 o                         
   6   1   5        198.47        200.02         6.59 o                         
   7   1   5        131.66        121.99         3.28 o                         
   8   1   5        106.13         96.13         3.51 o                         
   9   1   5        333.23        295.81         6.09 o                         
  10   1   5        107.67        105.44         4.83 o                         
  11   1   5        351.52        342.99         6.16 o                         
  12   1   5         43.68         42.45         2.37 o                         
  13   1   5        791.40        771.00         9.99 o                         
  14   1   5         20.25         19.48         2.07 o                         
  15   1   5         56.57         58.50         3.27 o                         
  16   1   5         10.24          5.21         1.92 o                         
  17   1   5          4.28          5.38         2.19 o                         
  18   1   5          4.16          2.31         2.14 o                         
  19   1   5          0.52          1.01         2.25 o                         
  20   1   5          1.75          2.10         3.02 o                         
   1   2   5         73.84         71.50         3.80 o                         
   2   2   5       1174.37       1180.81        23.01 o                         
   3   2   5         75.46         76.75         2.39 o                         
   4   2   5        552.86        529.10         7.86 o                         
   5   2   5        184.21        193.20         3.52 o                         
   6   2   5         50.91         47.26         2.05 o                         
   7   2   5        164.00        155.66         3.51 o                         
   8   2   5         14.34         12.41         2.12 o                         
   9   2   5         71.16         70.15         3.55 o                         
  10   2   5        465.67        445.41         8.30 o                         
  11   2   5          7.44          8.71         1.78 o                         
  12   2   5        387.96        392.50         7.03 o                         
  13   2   5         16.12         13.64         1.88 o                         
  14   2   5         17.49         13.46         2.08 o                         
  15   2   5         69.97         64.79         3.25 o                         
  16   2   5         27.59         20.83         2.43 o                         
  17   2   5          3.37          5.39         2.02 o                         
  18   2   5          2.56          4.79         2.27 o                         
  19   2   5         16.13         16.63         2.82 o                         
  20   2   5         11.78         15.12         4.24 o                         
   1   3   5        857.79        833.28        15.14 o                         
   2   3   5         95.32         92.27         2.75 o                         
   3   3   5         34.07         34.11         1.78 o                         
   4   3   5        120.78        117.60         3.09 o                         
   5   3   5        322.39        318.03         5.63 o                         
   6   3   5         53.00         56.99         2.60 o                         
   7   3   5        403.27        371.79         6.57 o                         
   8   3   5         98.23        103.00         3.77 o                         
   9   3   5        273.18        270.96         6.14 o                         
  10   3   5        180.22        186.19         4.54 o                         
  11   3   5         93.30         96.18         3.68 o                         
  12   3   5         38.41         35.50         2.96 o                         
  13   3   5         67.95         70.65         4.00 o                         
  14   3   5         16.30         16.50         4.01 o                         
  15   3   5         34.40         30.91         3.28 o                         
  16   3   5         58.31         59.53         4.40 o                         
  17   3   5          1.97          2.62         2.61 o                         
  18   3   5          3.34          4.54         2.43 o                         
  19   3   5          7.00          6.07         2.78 o                         
   1   4   5        301.88        307.14         6.76 o                         
   2   4   5        420.60        419.11         8.18 o                         
   3   4   5         20.18         24.85         2.49 o                         
   4   4   5        222.81        214.78         6.38 o                         
   5   4   5         38.34         36.48         2.94 o                         
   6   4   5         27.48         26.95         2.81 o                         
   7   4   5         75.52         78.31         3.34 o                         
   8   4   5         24.90         25.00         4.15 o                         
   9   4   5         11.51         12.84         2.25 o                         
  10   4   5        108.67        107.89         4.35 o                         
  11   4   5          6.54          6.02         2.17 o                         
  12   4   5        161.24        168.05         5.58 o                         
  13   4   5         31.33         32.38         3.30 o                         
  14   4   5          2.14          5.50         2.44 o                         
  15   4   5         74.98         80.23         4.74 o                         
  16   4   5          8.31         11.08         2.93 o                         
  17   4   5          3.40          4.02         3.17 o                         
  18   4   5          7.39          5.85         5.24 o                         
   1   5   5        636.28        624.68        11.69 o                         
   2   5   5         55.51         65.48         3.25 o                         
   3   5   5         52.39         54.56         3.11 o                         
   4   5   5        219.93        213.94         6.12 o                         
   5   5   5         20.69         17.89         2.83 o                         
   6   5   5         12.93         15.00         2.17 o                         
   7   5   5         21.57         21.22         2.41 o                         
   8   5   5         16.06         18.83         2.66 o                         
   9   5   5         34.66         44.35         3.52 o                         
  10   5   5         32.62         35.28         3.17 o                         
  11   5   5          6.63          6.28         2.85 o                         
  12   5   5         80.23         89.92         4.88 o                         
  13   5   5         29.93         28.42         4.43 o                         
  14   5   5         20.22         17.33         3.13 o                         
  15   5   5         13.13         17.26         3.22 o                         
  16   5   5          8.43          6.21         3.16 o                         
   1   6   5         22.06         16.16         2.10 o                         
   2   6   5         91.70         94.02         3.63 o                         
   3   6   5         78.78         77.17         3.33 o                         
   4   6   5         91.13         98.96         3.73 o                         
   5   6   5         24.29         23.08         2.22 o                         
   6   6   5         55.34         53.29         3.84 o                         
   7   6   5         52.52         54.70         4.23 o                         
   8   6   5         12.31         12.93         2.75 o                         
   9   6   5          2.99          2.37         2.44 o                         
  10   6   5         10.97          6.30         2.63 o                         
  11   6   5          5.84          4.43         2.73 o                         
  12   6   5         26.23         24.06         3.47 o                         
  13   6   5         12.48          6.68         3.35 o                         
  14   6   5          1.84         -0.79         2.95 o                         
   1   7   5         86.34         81.25         3.93 o                         
   2   7   5         15.54         15.19         2.38 o                         
   3   7   5          0.40          1.97         1.92 o                         
   4   7   5         57.97         54.52         3.60 o                         
   5   7   5         69.22         59.82         3.47 o                         
   6   7   5         15.47         13.82         2.47 o                         
   7   7   5         17.25         23.58         3.42 o                         
   8   7   5          3.44          5.21         2.64 o                         
   9   7   5         26.30         30.38         3.78 o                         
  10   7   5          0.27         -1.76         2.71 o                         
  11   7   5          3.46          1.87         2.96 o                         
   1   8   5          8.15          6.04         2.88 o                         
   2   8   5         19.79         15.07         3.29 o                         
   3   8   5          2.83          1.21         2.77 o                         
   4   8   5         40.47         41.40         5.51 o                         
   5   8   5          4.22          7.96         2.79 o                         
   6   8   5         26.12         23.04         3.25 o                         
   0   0   6       4665.21       5304.73       147.92 o                         
   2   0   6        259.13        234.42         9.63 o                         
   4   0   6         10.87         14.20         3.11 o                         
   6   0   6        195.57        253.38        13.06 o                         
   8   0   6        167.06        160.61         6.03 o                         
  10   0   6        943.76        910.68        32.65 o                         
  12   0   6         70.42         76.03         7.17 o                         
  14   0   6         26.41         19.31         2.95 o                         
  16   0   6         28.51         28.57         3.69 o                         
  18   0   6         28.15         28.20         4.06 o                         
   0   1   6        300.77        317.59        13.22 o                         
   1   1   6         14.14         14.85         2.29 o                         
   2   1   6        298.02        326.59         7.46 o                         
   3   1   6        356.27        328.11         7.37 o                         
   4   1   6          6.65          4.48         2.10 o                         
   5   1   6        422.90        452.12        10.80 o                         
   6   1   6        106.75        107.68         5.08 o                         
   7   1   6          6.05          4.14         2.36 o                         
   8   1   6        131.96        129.10         7.38 o                         
   9   1   6        480.39        455.47        22.53 o                         
  10   1   6        179.12        167.55         6.17 o                         
  11   1   6        253.90        225.08         4.95 o                         
  12   1   6         81.32         82.27         3.87 o                         
  13   1   6        206.78        204.86         7.12 o                         
  14   1   6          4.13          2.83         1.60 o                         
  15   1   6          0.68          1.08         1.53 o                         
  16   1   6          9.30          6.35         1.92 o                         
  17   1   6         25.51         28.35         2.67 o                         
  18   1   6          4.29          5.30         2.24 o                         
  19   1   6         21.94         21.28         2.90 o                         
   0   2   6       1078.77       1096.55        41.47 o                         
   1   2   6          5.97          2.79         1.80 o                         
   2   2   6        348.59        337.12        16.90 o                         
   3   2   6        280.84        281.34         9.84 o                         
   4   2   6         47.54         53.03         3.40 o                         
   5   2   6        151.60        144.99         6.22 o                         
   6   2   6        814.98        785.89        12.89 o                         
   7   2   6        215.84        231.43         9.16 o                         
   8   2   6        499.06        481.30        10.49 o                         
   9   2   6         53.24         58.30         3.30 o                         
  10   2   6          3.43          0.98         1.47 o                         
  11   2   6        125.78        111.31         4.01 o                         
  12   2   6        136.95        132.88         4.52 o                         
  13   2   6         40.18         34.57         3.50 o                         
  14   2   6          2.01          0.02         1.49 o                         
  15   2   6          8.12          3.95         1.75 o                         
  16   2   6         57.22         53.82         3.19 o                         
  17   2   6          8.90          7.95         2.19 o                         
  18   2   6          6.96          8.71         3.42 o                         
  19   2   6          1.11          1.10         2.63 o                         
   0   3   6        572.08        614.85        24.82 o                         
   1   3   6        302.68        293.87         8.93 o                         
   2   3   6         48.25         48.28         7.25 o                         
   3   3   6        438.07        428.72        14.78 o                         
   4   3   6         39.01         39.08         3.63 o                         
   5   3   6        219.63        211.09         5.57 o                         
   6   3   6         32.28         48.60         3.15 o                         
   7   3   6        151.29        146.37         5.94 o                         
   8   3   6         17.61         20.71         2.37 o                         
   9   3   6        185.90        185.98         5.31 o                         
  10   3   6         34.43         30.77         2.81 o                         
  11   3   6         64.59         64.02         3.73 o                         
  12   3   6         24.97         25.56         2.77 o                         
  13   3   6          7.65          7.78         2.15 o                         
  14   3   6         23.38         23.96         4.61 o                         
  15   3   6         24.43         28.38         2.71 o                         
  16   3   6          1.90          1.55         2.04 o                         
  17   3   6          9.27          5.92         2.60 o                         
  18   3   6          0.64          1.85         2.58 o                         
   0   4   6        157.46        168.52         7.31 o                         
   1   4   6        204.85        198.34         5.57 o                         
   2   4   6        185.09        176.32         8.20 o                         
   3   4   6        207.09        195.13         5.53 o                         
   4   4   6          2.76          1.13         1.83 o                         
   5   4   6         75.77         73.14         4.24 o                         
   6   4   6        378.71        350.02         7.86 o                         
   7   4   6         22.87         20.10         2.69 o                         
   8   4   6        455.40        443.36         8.42 o                         
   9   4   6         54.33         59.24         3.60 o                         
  10   4   6         20.91         19.87         3.80 o                         
  11   4   6         38.57         34.76         3.23 o                         
  12   4   6         87.41         76.55         4.27 o                         
  13   4   6         24.33         22.33         2.85 o                         
  14   4   6         38.93         36.24         3.59 o                         
  15   4   6          8.16          2.41         2.47 o                         
  16   4   6         31.46         24.71         3.77 o                         
  17   4   6         10.20          2.26         2.97 o                         
   0   5   6        347.26        342.55        12.08 o                         
   1   5   6        196.71        211.78         6.38 o                         
   2   5   6         70.04         81.17         5.89 o                         
   3   5   6        729.91        756.21        13.39 o                         
   4   5   6         38.38         44.50         4.15 o                         
   5   5   6        450.48        460.37         9.73 o                         
   6   5   6         28.23         33.09         4.29 o                         
   7   5   6         26.55         29.00         2.75 o                         
   8   5   6         19.72         27.03         2.89 o                         
   9   5   6         41.28         46.09         4.24 o                         
  10   5   6          7.81          6.08         2.37 o                         
  11   5   6          6.58          6.81         2.39 o                         
  12   5   6         18.65         13.75         2.90 o                         
  13   5   6          3.37          7.15         2.80 o                         
  14   5   6          1.25          3.05         3.05 o                         
  15   5   6          1.63          4.61         2.98 o                         
   0   6   6        140.43        160.44         8.69 o                         
   1   6   6         27.96         28.37         4.00 o                         
   2   6   6        105.81        114.12         5.93 o                         
   3   6   6          4.75          5.65         2.57 o                         
   4   6   6         10.60         14.46         2.46 o                         
   5   6   6         58.26         71.39         4.88 o                         
   6   6   6         55.94         59.20         4.68 o                         
   7   6   6          5.27          8.69         2.33 o                         
   8   6   6        122.79        128.70         5.52 o                         
   9   6   6         79.11         71.79         6.13 o                         
  10   6   6          5.87          1.53         2.50 o                         
  11   6   6         10.73         12.19         2.95 o                         
  12   6   6         64.84         66.53         5.28 o                         
  13   6   6         14.20         10.06         3.38 o                         
   0   7   6         30.98         28.03         4.04 o                         
   1   7   6         35.63         31.53         3.31 o                         
   2   7   6         87.57         75.64         3.79 o                         
   3   7   6        211.71        208.95         8.67 o                         
   4   7   6          0.72          8.98         2.32 o                         
   5   7   6         73.55         82.03         4.36 o                         
   6   7   6        116.94        124.23        12.49 o                         
   7   7   6          4.23          3.64         2.60 o                         
   8   7   6         40.36         43.59         4.21 o                         
   9   7   6         32.94         30.22         3.84 o                         
   0   8   6         77.39         68.42         6.64 o                         
   1   8   6          2.53          1.93         2.68 o                         
   2   0   7       1134.75       1132.57        27.01 o                         
   4   0   7        914.07        857.46        21.70 o                         
   6   0   7        322.52        318.36        16.33 o                         
   8   0   7          2.55         -4.24         5.22 o                         
  10   0   7         42.34         44.08         8.82 o                         
  12   0   7        142.02        145.38         7.12 o                         
  14   0   7         74.31         64.40         6.14 o                         
  16   0   7         17.24          9.78         3.06 o                         
  18   0   7         47.98         46.83         4.73 o                         
   1   1   7        809.14        770.17        14.15 o                         
   2   1   7         39.20         38.07         3.40 o                         
   3   1   7         98.99        101.63         5.54 o                         
   4   1   7         37.82         41.69         4.05 o                         
   5   1   7         80.89         82.91         5.20 o                         
   6   1   7         53.78         53.00         6.44 o                         
   7   1   7        225.27        201.03         9.33 o                         
   8   1   7         38.73         49.18         5.95 o                         
   9   1   7        438.45        418.27         9.98 o                         
  10   1   7         53.90         57.24         4.52 o                         
  11   1   7         65.07         60.62         3.85 o                         
  12   1   7         10.06         10.58         2.63 o                         
  13   1   7         99.33         95.96         4.03 o                         
  14   1   7          2.62          4.50         2.54 o                         
  15   1   7         60.67         52.91         5.28 o                         
  16   1   7          7.19          6.69         2.09 o                         
  17   1   7          1.83          2.74         2.02 o                         
  18   1   7          7.23          6.44         2.27 o                         
   1   2   7        154.82        151.31         5.42 o                         
   2   2   7        406.33        397.35        10.63 o                         
   3   2   7        182.73        166.68         6.80 o                         
   4   2   7        552.34        555.66        13.28 o                         
   5   2   7         93.00         99.18         5.90 o                         
   6   2   7         83.37         83.63         4.00 o                         
   7   2   7         27.73         29.20         2.86 o                         
   8   2   7         27.42         31.41         3.33 o                         
   9   2   7        148.09        127.98         4.87 o                         
  10   2   7         69.32         69.98         4.39 o                         
  11   2   7         30.76         30.04         2.77 o                         
  12   2   7        130.71        124.51         4.48 o                         
  13   2   7         10.84          8.23         2.01 o                         
  14   2   7         40.01         32.49         2.88 o                         
  15   2   7         12.47          9.80         2.41 o                         
  16   2   7          1.62          4.20         2.00 o                         
  17   2   7         14.03         12.91         2.78 o                         
   1   3   7        592.38        566.52        14.85 o                         
   2   3   7        131.72        135.68         4.71 o                         
   3   3   7         59.74         49.94         2.92 o                         
   4   3   7         81.22         79.33         4.51 o                         
   5   3   7        180.90        169.17         4.55 o                         
   6   3   7        192.55        185.48         4.83 o                         
   7   3   7        163.27        163.80         5.14 o                         
   8   3   7         37.49         27.46         5.40 o                         
   9   3   7        151.49        152.26         5.65 o                         
  10   3   7         72.23         78.26         4.68 o                         
  11   3   7         38.28         36.43         4.65 o                         
  12   3   7         20.41         17.17         2.60 o                         
  13   3   7         20.61         15.61         2.70 o                         
  14   3   7          2.59          0.44         2.24 o                         
  15   3   7         50.72         46.98         6.46 o                         
  16   3   7          1.50          2.71         2.15 o                         
   1   4   7        396.36        386.63         8.41 o                         
   2   4   7         91.19         99.31         4.56 o                         
   3   4   7         84.09         90.27         4.37 o                         
   4   4   7        253.18        249.58         6.68 o                         
   5   4   7         50.53         59.77         4.52 o                         
   6   4   7         46.39         49.00         3.86 o                         
   7   4   7         24.11         19.82         2.98 o                         
   8   4   7         28.45         26.29         5.35 o                         
   9   4   7         53.05         47.98         5.39 o                         
  10   4   7        123.51        122.64         7.73 o                         
  11   4   7          3.20          1.15         2.50 o                         
  12   4   7         48.51         41.36         3.53 o                         
  13   4   7          3.29          5.75         2.43 o                         
  14   4   7          2.09          1.56         2.49 o                         
  15   4   7          3.16          1.43         2.73 o                         
   1   5   7        499.07        523.79        12.05 o                         
   2   5   7        113.58        116.75         8.15 o                         
   3   5   7          3.10          1.05         2.92 o                         
   4   5   7          7.73          3.33         2.53 o                         
   5   5   7         28.39         35.48         3.71 o                         
   6   5   7          7.93         10.40         3.00 o                         
   7   5   7         32.29         34.05         3.65 o                         
   8   5   7         15.16         13.49         3.25 o                         
   9   5   7          2.87          2.27         2.67 o                         
  10   5   7         23.02         27.07         6.24 o                         
  11   5   7          4.33          2.81         2.38 o                         
  12   5   7         11.99         13.87         2.98 o                         
  13   5   7          7.58         13.99         3.16 o                         
   1   6   7         50.93         56.19         4.61 o                         
   2   6   7         68.02         77.25         5.16 o                         
   3   6   7         50.49         45.68         4.25 o                         
   4   6   7         32.09         33.56         3.90 o                         
   5   6   7         36.73         42.92         4.95 o                         
   6   6   7          5.71          7.49         2.90 o                         
   7   6   7         19.77         16.58         4.05 o                         
   8   6   7          0.90          3.34         3.24 o                         
   9   6   7         63.43         56.48         4.30 o                         
  10   6   7         40.90         30.57         5.49 o                         
  11   6   7          8.28          7.64         3.16 o                         
   1   7   7         38.64         40.10         4.49 o                         
   2   7   7         74.54         74.66         6.52 o                         
   3   7   7          4.49          5.10         3.22 o                         
   4   7   7         46.66         46.15         5.17 o                         
   5   7   7         30.01         32.11         4.34 o                         
   6   7   7          1.52         -1.65         3.53 o                         
   0   0   8        349.38        371.91        18.61 o                         
   2   0   8        390.25        424.33        14.20 o                         
   4   0   8         46.38         46.11         6.04 o                         
   6   0   8        538.80        520.15        23.18 o                         
   8   0   8         95.21         78.69        10.45 o                         
  10   0   8        129.39        109.06        12.08 o                         
  12   0   8          6.97          5.51         6.20 o                         
  14   0   8         80.99         80.89         6.67 o                         
  16   0   8         48.86         31.66         5.54 o                         
   0   1   8        126.54        126.49         9.63 o                         
   1   1   8         94.29         92.62         5.25 o                         
   2   1   8         36.41         37.85         4.24 o                         
   3   1   8        577.42        584.84        12.27 o                         
   4   1   8        162.80        188.84         7.97 o                         
   5   1   8       1250.63       1208.74        24.19 o                         
   6   1   8         86.02        102.24         6.53 o                         
   7   1   8        402.87        420.36        22.53 o                         
   8   1   8        323.33        313.58        12.67 o                         
   9   1   8         54.40         50.28         9.14 o                         
  10   1   8         73.53         62.04        10.12 o                         
  11   1   8        106.91        119.52        11.55 o                         
  12   1   8         38.23         36.70         4.11 o                         
  13   1   8        130.66        127.47         5.14 o                         
  14   1   8          3.79          5.43         3.12 o                         
  15   1   8          4.21          6.01         2.05 o                         
  16   1   8          2.92          5.74         2.26 o                         
   0   2   8         73.04         72.22        11.75 o                         
   1   2   8         61.41         59.86         4.37 o                         
   2   2   8        465.74        469.24        12.55 o                         
   3   2   8        107.49        110.98         6.60 o                         
   4   2   8         49.11         55.38         5.39 o                         
   5   2   8        253.28        295.88        12.47 o                         
   6   2   8        842.16        830.79        23.09 o                         
   7   2   8        223.06        216.31        10.84 o                         
   8   2   8        210.08        219.05         8.31 o                         
   9   2   8          1.09          1.77         2.94 o                         
  10   2   8         71.12         66.06         5.01 o                         
  11   2   8         18.22         17.88         3.79 o                         
  12   2   8         30.18         23.25         4.56 o                         
  13   2   8          2.19         -1.33         2.29 o                         
  14   2   8         14.75         17.40         2.71 o                         
  15   2   8          1.18          1.98         2.30 o                         
  16   2   8         41.82         39.24         3.87 o                         
   0   3   8        341.88        354.61        19.92 o                         
   1   3   8          1.30         -3.29         3.80 o                         
   2   3   8         17.15         16.84         8.98 o                         
   3   3   8         56.61         58.52         9.80 o                         
   4   3   8        463.66        475.60        16.62 o                         
   5   3   8         81.77         80.46         5.08 o                         
   6   3   8         23.01         22.94         4.10 o                         
   7   3   8         47.74         46.34         4.35 o                         
   8   3   8        129.81        119.90         6.97 o                         
   9   3   8         74.22         81.65         4.79 o                         
  10   3   8          2.85          2.18         2.49 o                         
  11   3   8         18.75         23.61         6.41 o                         
  12   3   8          0.51          3.25         2.65 o                         
  13   3   8         56.09         42.60         4.36 o                         
  14   3   8          5.22         -0.93         2.37 o                         
  15   3   8          3.95          4.77         2.75 o                         
   0   4   8         10.67         15.98         3.92 o                         
   1   4   8         37.29         42.98         3.58 o                         
   2   4   8        326.10        339.05         8.11 o                         
   3   4   8        247.76        263.74         7.06 o                         
   4   4   8        100.53        115.18         5.70 o                         
   5   4   8        117.30        114.48         9.19 o                         
   6   4   8        154.25        159.24         5.78 o                         
   7   4   8         63.01         69.42         4.50 o                         
   8   4   8        146.48        160.88         6.40 o                         
   9   4   8          6.47          1.92         2.55 o                         
  10   4   8         54.67         57.65         4.84 o                         
  11   4   8         24.47         21.82         3.76 o                         
  12   4   8          2.27          5.42         2.96 o                         
  13   4   8          9.53         12.75         4.04 o                         
   0   5   8        162.96        155.28        16.16 o                         
   1   5   8         33.28         40.45         3.86 o                         
   2   5   8          8.98          9.40         2.70 o                         
   3   5   8        120.83        130.78         6.55 o                         
   4   5   8         24.96         24.41         4.92 o                         
   5   5   8        108.70        114.55         5.59 o                         
   6   5   8          3.16          2.25         2.47 o                         
   7   5   8          4.15          7.08         2.65 o                         
   8   5   8         28.94         26.32         3.62 o                         
   9   5   8          1.89          2.90         2.85 o                         
  10   5   8          8.55          4.18         5.71 o                         
  11   5   8          2.77          7.82         3.59 o                         
   0   6   8         12.06          4.62         7.18 o                         
   1   6   8         18.45         20.81         3.67 o                         
   2   6   8          9.38         15.59         4.08 o                         
   3   6   8          6.76          5.65         2.91 o                         
   4   6   8          8.96         12.18         3.34 o                         
   5   6   8         24.81         19.95         3.65 o                         
   6   6   8          5.57          2.59         3.09 o                         
   7   6   8         12.57         10.22         3.64 o                         
   8   6   8          9.17          6.40         3.90 o                         
   2   0   9        422.55        434.85        15.46 o                         
   4   0   9         13.29         -2.58         3.84 o                         
   6   0   9         50.83         44.73         8.82 o                         
   8   0   9         32.75         34.61         8.49 o                         
  10   0   9         56.64         58.77        10.45 o                         
  12   0   9         35.27         54.86        10.45 o                         
  14   0   9         14.56         14.38         4.02 o                         
   1   1   9        383.04        394.85        10.39 o                         
   2   1   9          4.17          1.47         3.00 o                         
   3   1   9         70.95         74.35         6.23 o                         
   4   1   9         13.25          7.27         4.86 o                         
   5   1   9         29.49         13.09         4.70 o                         
   6   1   9          2.60          5.61         4.14 o                         
   7   1   9          6.15          4.24         4.50 o                         
   8   1   9         27.58         29.85         6.69 o                         
   9   1   9        224.29        201.22        11.08 o                         
  10   1   9         11.15         10.92         5.42 o                         
  11   1   9         44.78         48.62         9.14 o                         
  12   1   9          1.20          8.41         5.19 o                         
  13   1   9         10.37         15.21         3.67 o                         
  14   1   9          2.48          1.34         3.22 o                         
  15   1   9         17.64         22.18         5.39 o                         
   1   2   9         28.01         29.50         6.45 o                         
   2   2   9        157.80        154.62        10.15 o                         
   3   2   9        143.65        136.35         9.92 o                         
   4   2   9         18.44         35.77        21.22 o                         
   5   2   9        127.43        134.13         9.58 o                         
   6   2   9         52.21         55.24         7.51 o                         
   7   2   9         70.23         61.20         5.92 o                         
   8   2   9          4.15          4.24         6.86 o                         
   9   2   9          0.26         -0.33         6.53 o                         
  10   2   9         70.40         73.47        11.75 o                         
  11   2   9         11.61          8.62         3.80 o                         
  12   2   9         42.35         40.71         7.84 o                         
  13   2   9          0.51          4.66         3.47 o                         
  14   2   9         20.61         25.47         5.88 o                         
   1   3   9         97.98         83.74         8.76 o                         
   2   3   9          0.18         -0.63         4.46 o                         
   3   3   9        126.63        152.68        10.62 o                         
   4   3   9          5.87          4.08         4.62 o                         
   5   3   9          6.57          6.45         4.96 o                         
   6   3   9         19.07         22.29         5.88 o                         
   7   3   9         91.51        117.46         9.58 o                         
   8   3   9         28.56         41.80         9.80 o                         
   9   3   9        183.20        192.62         9.05 o                         
  10   3   9         23.26         16.63         5.22 o                         
  11   3   9          9.38         15.76         9.80 o                         
  12   3   9          5.13          4.52         2.88 o                         
  13   3   9         16.73         24.17         4.27 o                         
   1   4   9         28.07         35.84         4.48 o                         
   2   4   9         69.21         79.27         6.48 o                         
   3   4   9          3.72          5.27         2.35 o                         
   4   4   9        142.33        145.42         5.73 o                         
   5   4   9          3.60          3.30         2.91 o                         
   6   4   9        146.13        134.14         5.73 o                         
   7   4   9         87.15         84.72         5.05 o                         
   8   4   9         42.73         42.22         4.40 o                         
   9   4   9         11.96         15.55         3.49 o                         
  10   4   9         74.84         71.30        10.61 o                         
  11   4   9          2.70          1.64         3.11 o                         
   1   5   9        122.19        128.28         5.94 o                         
   2   5   9          8.86          9.83         2.92 o                         
   3   5   9          3.46          1.56         2.92 o                         
   4   5   9          1.76         -0.45         2.64 o                         
   5   5   9          2.48          1.41         2.83 o                         
   6   5   9          0.45          0.71         2.94 o                         
   7   5   9         54.04         59.41         6.12 o                         
   8   5   9          0.69          1.68         3.34 o                         
   1   6   9         30.89         42.81         5.54 o                         
   2   6   9         24.49         32.21         5.08 o                         
   3   6   9          0.80          7.67         3.69 o                         
   0   0  10        378.79        404.89        22.20 o                         
   2   0  10        188.55        195.77        11.31 o                         
   4   0  10         14.94         14.08         5.06 o                         
   6   0  10         94.44        109.71        13.71 o                         
   8   0  10         55.81         48.00        10.12 o                         
  10   0  10         70.20         72.82        12.08 o                         
  12   0  10         50.41         66.61        11.75 o                         
   0   1  10         51.26         46.26         7.02 o                         
   1   1  10         29.15         21.64         4.76 o                         
   2   1  10         51.98         51.64         5.18 o                         
   3   1  10        257.21        252.59         8.76 o                         
   4   1  10          1.85          6.50         4.76 o                         
   5   1  10        262.99        264.04        10.60 o                         
   6   1  10         51.49         54.86         7.62 o                         
   7   1  10         36.41         28.96         9.31 o                         
   8   1  10         81.35         61.90         8.04 o                         
   9   1  10         22.02         20.77         6.35 o                         
  10   1  10         37.23         49.32         7.71 o                         
  11   1  10        161.57        209.30        17.96 o                         
  12   1  10         13.34         20.57         9.14 o                         
   0   2  10        116.44        121.40        13.06 o                         
   1   2  10         28.65         27.25         4.18 o                         
   2   2  10         77.76         86.07         7.05 o                         
   3   2  10        114.04        120.34        10.38 o                         
   4   2  10         12.64         10.61         5.53 o                         
   5   2  10          8.84         12.97         5.63 o                         
   6   2  10        209.02        221.57        12.35 o                         
   7   2  10         43.91         45.06        10.45 o                         
   8   2  10        179.08        202.12        17.31 o                         
   9   2  10         49.36         37.88        10.12 o                         
  10   2  10         28.94         47.35        11.10 o                         
   0   3  10          5.00          3.92         7.18 o                         
   1   3  10          3.54         -3.75         4.96 o                         
   2   3  10         45.59         45.56         7.73 o                         
   3   3  10         33.83         52.98         7.94 o                         
   4   3  10         61.47         56.63         7.96 o                         
   5   3  10         26.07         32.96         9.47 o                         
   6   3  10         19.12         24.12         6.35 o                         
   7   3  10          8.14          4.40         5.19 o                         
   8   3  10         20.11          0.65         7.51 o                         
   0   4  10        175.53        204.08        18.61 o                         
   1   4  10         13.77          5.20         6.12 o                         
   2   4  10         81.50         84.17         9.92 o                         
   3   4  10         52.96         54.59         8.66 o                         
   4   4  10          0.13         -3.79         5.19 o                         
   8   4  10         36.21         38.20         6.20 o                         
   0   5  10         60.95         60.08         7.84 o                         
   1   5  10         20.45         21.86         4.04 o                         
   2   5  10         13.72         15.81         3.90 o                         
   3   5  10         61.32         74.30         8.33 o                         
   2   0  11        134.71        153.11        11.54 o                         
   4   0  11        197.21        185.23        12.00 o                         
   6   0  11        168.14        168.81        16.65 o                         
   8   0  11          3.18          6.20         8.49 o                         
   1   1  11        152.82        157.19         8.07 o                         
   2   1  11          8.09         11.28         4.08 o                         
   3   1  11         12.33          3.65         3.79 o                         
   4   1  11         12.05          9.78         4.74 o                         
   5   1  11         25.18         18.04         5.14 o                         
   6   1  11          5.71          9.07         6.12 o                         
   7   1  11         16.33         15.35         8.82 o                         
   8   1  11          4.94          7.84         8.49 o                         
   9   1  11         75.83         83.26        13.71 o                         
   1   2  11          9.09         11.92         6.00 o                         
   2   2  11         91.96         93.34        10.15 o                         
   3   2  11          2.45          6.80         5.65 o                         
   4   2  11         77.74         65.32         8.89 o                         
   5   2  11          3.10          0.28         5.25 o                         
   6   2  11         24.19         12.41         8.82 o                         
   0   0  12        284.98        329.46        23.18 o                         
   2   0  12        143.65        150.11        24.82 o                         
   0   1  12         20.38         20.17         7.38 o                         
   1   1  12         54.78         57.27         7.50 o                         
   2   1  12         23.81         23.62         7.20 o                         
                                                                                
